# Supplementary material for: (S)-3-Bromo-4-diallyl­amino-5-[(1R,2S,5R)-2-isopropyl-5-methyl­cyclo­hex­yloxy]furan-2(5H)-one
Source: Acta Crystallogr Sect E Struct Rep Online. 2010 Nov 24;66(Pt 12):o3277. doi: 10.1107/S1600536810047173 (PMC3011618; doi:10.1107/S1600536810047173)
Supplement: Supplementary file 2 [file e-66-o3277-Isup2.hkl]

# 
# h,k,l, Fc-squared, Fo-squared, sigma(Fo-squared) and status flag 
# 
data_I
_shelx_title ' fjm091218 in P2(1)2(1)2(1)' 
_shelx_refln_list_code          4 
_shelx_F_calc_maximum      263.23 
_exptl_crystal_F_000       864.00 
_reflns_d_resolution_high  0.8440 
 
loop_ 
 _symmetry_equiv_pos_as_xyz 
 'x, y, z' 
 '-x+1/2, -y, z+1/2' 
 '-x, y+1/2, -z+1/2' 
 'x+1/2, -y+1/2, -z' 
 
_cell_length_a     8.5215 
_cell_length_b    11.9339 
_cell_length_c    20.6030 
_cell_angle_alpha  90.000 
_cell_angle_beta   90.000 
_cell_angle_gamma  90.000 
 
_shelx_F_squared_multiplier     1.000 
 
loop_ 
 _refln_index_h 
 _refln_index_k 
 _refln_index_l 
 _refln_F_squared_calc 
 _refln_F_squared_meas 
 _refln_F_squared_sigma 
 _refln_observed_status 
   2   0   0    69287.78    71169.57   3763.56 o 
   4   0   0      902.83      843.25     42.83 o 
   6   0   0      558.20      521.08     32.70 o 
   8   0   0       13.62        0.00     23.15 o 
  10   0   0       73.71       84.90     36.66 o 
   1   1   0     1429.07     1453.74     57.43 o 
   2   1   0     4378.97     4682.19    165.77 o 
   3   1   0     3271.84     3211.51    114.31 o 
   4   1   0      370.68      340.52     20.82 o 
   5   1   0      712.64      740.14     27.81 o 
   6   1   0       17.41       16.54      8.19 o 
   7   1   0      253.90      271.83     23.24 o 
   8   1   0       23.40       38.04     19.96 o 
   9   1   0       20.09       18.24     20.27 o 
  10   1   0        3.16        0.00     27.11 o 
   0   2   0     4081.08     4221.66    276.68 o 
   1   2   0      530.23      481.42     17.85 o 
   2   2   0    27178.75    27865.41   1053.19 o 
   3   2   0      236.26      199.91      9.03 o 
   4   2   0     8286.75     8454.24    279.75 o 
   5   2   0     2846.97     2775.42     94.30 o 
   6   2   0       18.86       20.20      9.57 o 
   7   2   0      892.75      890.49     40.98 o 
   8   2   0       51.51       47.35     18.82 o 
   9   2   0      223.51      273.21     30.45 o 
   1   3   0      384.85      448.21     16.08 o 
   2   3   0      322.41      330.01     12.71 o 
   3   3   0     6420.03     6436.75    228.58 o 
   4   3   0       67.74       95.98      8.46 o 
   5   3   0     3527.31     3358.61    131.63 o 
   6   3   0       53.67       57.24     10.97 o 
   7   3   0      229.63      260.30     19.21 o 
   8   3   0      215.18      244.82     26.89 o 
   9   3   0        0.62        0.00     19.17 o 
   0   4   0       63.88       66.25      7.53 o 
   1   4   0       11.96       14.99      3.27 o 
   2   4   0      186.62      180.86      8.55 o 
   3   4   0      637.04      615.69     24.87 o 
   4   4   0      202.40      178.06     12.80 o 
   5   4   0      165.14      144.23     12.11 o 
   6   4   0      398.61      428.35     29.13 o 
   7   4   0      618.86      642.00     32.80 o 
   8   4   0       25.29       28.87     16.20 o 
   9   4   0      179.22      233.36     28.84 o 
   1   5   0     1875.89     1841.29     72.41 o 
   2   5   0      181.06      170.82      9.76 o 
   3   5   0      207.37      212.06     10.48 o 
   4   5   0      856.70      904.64     37.93 o 
   5   5   0       39.53       37.85      9.72 o 
   6   5   0      802.90      806.30     37.44 o 
   7   5   0      243.99      193.40     17.59 o 
   8   5   0      249.10      318.13     33.10 o 
   9   5   0       12.94        0.00     24.96 o 
   0   6   0       51.56       50.94      9.74 o 
   1   6   0      137.96      128.24      9.46 o 
   2   6   0        0.27        0.20      4.54 o 
   3   6   0     1295.61     1215.74     46.36 o 
   4   6   0       96.84      110.52     10.30 o 
   5   6   0     1296.90     1288.56     54.93 o 
   6   6   0        0.03        7.11     14.93 o 
   7   6   0      262.52      265.23     23.32 o 
   8   6   0       55.87       60.78     18.29 o 
   9   6   0       68.46       63.95     23.79 o 
   1   7   0     1479.52     1415.97     53.92 o 
   2   7   0      364.70      366.80     19.85 o 
   3   7   0       16.84        9.43      8.51 o 
   4   7   0      735.57      769.84     36.13 o 
   5   7   0       54.59       47.44     15.16 o 
   6   7   0      397.91      459.70     30.02 o 
   7   7   0        4.02        4.47     15.35 o 
   8   7   0      104.39      103.02     20.31 o 
   0   8   0     3038.47     2852.01    160.14 o 
   1   8   0     1033.51     1055.76     45.95 o 
   2   8   0     1927.78     1855.38     75.80 o 
   3   8   0     2099.65     2140.08     94.81 o 
   4   8   0      771.75      767.05     41.13 o 
   5   8   0     1408.19     1419.65     68.41 o 
   6   8   0       23.45        3.56     15.06 o 
   7   8   0      268.53      259.54     25.52 o 
   8   8   0       20.40       14.83     19.12 o 
   1   9   0      367.53      341.76     24.69 o 
   2   9   0        4.31        0.00     11.35 o 
   3   9   0      315.72      335.33     28.61 o 
   4   9   0        3.13        6.52     14.02 o 
   5   9   0      140.62      195.15     21.49 o 
   6   9   0       38.86       57.40     18.11 o 
   7   9   0       54.85       47.04     19.38 o 
   0  10   0     3188.77     3219.32    208.52 o 
   1  10   0        1.05        0.00     11.37 o 
   2  10   0     3175.44     3085.48    137.24 o 
   3  10   0      104.10      114.97     18.36 o 
   4  10   0     1379.79     1483.86     82.18 o 
   5  10   0       30.30       20.03     21.36 o 
   6  10   0      132.48      107.27     25.82 o 
   7  10   0       39.15        0.00     19.44 o 
   1  11   0      534.37      549.28     33.53 o 
   2  11   0      129.26      141.76     23.59 o 
   3  11   0      551.22      593.96     40.68 o 
   4  11   0        8.94        0.00     20.16 o 
   5  11   0      365.66      360.33     36.95 o 
   6  11   0        8.39        8.83     22.08 o 
   0  12   0     1797.66     2042.79    152.13 o 
   1  12   0        8.53        0.00     15.35 o 
   2  12   0      780.02      822.12     46.99 o 
   3  12   0      110.63      134.94     25.11 o 
   4  12   0       76.10       49.84     24.47 o 
   5  12   0       49.45       68.64     25.83 o 
   1  13   0      720.13      694.24     42.14 o 
   2  13   0        2.91        0.00     18.44 o 
   3  13   0      402.44      409.20     38.57 o 
   0  14   0      212.27      291.07     46.86 o 
   1  14   0        0.60       21.23     22.00 o 
   1   0   1     2747.62     2919.74    103.98 o 
   2   0   1    29568.79    30331.71    994.44 o 
   3   0   1       42.68       43.11      4.38 o 
   4   0   1     4838.07     4777.46    158.45 o 
   5   0   1       37.67       25.58      6.20 o 
   6   0   1      833.55      841.53     32.15 o 
   7   0   1       40.08       47.33     15.45 o 
   8   0   1      206.41      207.76     37.99 o 
   9   0   1       62.75       46.48     22.11 o 
  10   0   1        2.13        0.42     22.95 o 
 -10   1   1       37.44       19.26     23.98 o 
  -9   1   1      323.94      371.93     35.36 o 
  -8   1   1       78.22       87.35     28.31 o 
  -7   1   1      992.27      970.60     48.28 o 
  -6   1   1      419.00      426.62     20.91 o 
  -5   1   1     1220.41     1225.10     40.53 o 
  -4   1   1     3623.57     3726.31    129.86 o 
  -3   1   1     2225.44     2288.13     78.54 o 
  -2   1   1     5978.46     6097.75    216.59 o 
  -1   1   1      191.13      204.54      8.08 o 
   0   1   1     4875.07     5194.88    183.10 o 
   1   1   1      108.13      120.19      9.31 o 
   2   1   1     6209.50     6194.28    217.34 o 
   3   1   1     2375.54     2422.15     84.44 o 
   4   1   1     3367.54     3521.36    128.81 o 
   5   1   1     1068.01     1045.46     40.13 o 
   6   1   1      355.40      350.69     22.81 o 
   7   1   1      945.98      937.24     54.17 o 
   8   1   1       68.89       79.57     19.29 o 
   9   1   1      342.08      407.90     35.59 o 
  10   1   1       23.79        5.54     22.88 o 
  -9   2   1       44.99       43.37     20.49 o 
  -8   2   1       49.49       54.97     18.34 o 
  -7   2   1       74.50       59.96     13.87 o 
  -6   2   1     1725.72     1720.53     60.97 o 
  -5   2   1      421.28      420.05     17.87 o 
  -4   2   1     5741.25     5557.41    185.45 o 
  -3   2   1     1629.48     1670.61     52.73 o 
  -2   2   1     2186.45     2324.24     79.34 o 
  -1   2   1     6182.75     6283.38    216.89 o 
   0   2   1      337.40      363.08     14.15 o 
   1   2   1     5876.80     5988.24    215.76 o 
   2   2   1     2396.84     2443.83     85.21 o 
   3   2   1     1378.85     1380.07     60.30 o 
   4   2   1     5805.46     5604.83    185.61 o 
   5   2   1      340.46      314.55     15.42 o 
   6   2   1     1513.68     1455.29     65.71 o 
   7   2   1      116.69      129.27     14.39 o 
   8   2   1       37.60       47.44     18.31 o 
   9   2   1       57.17       33.33     20.92 o 
  -9   3   1      184.26      123.14     24.20 o 
  -8   3   1      236.61      229.21     22.24 o 
  -7   3   1      555.77      549.27     31.63 o 
  -6   3   1     1690.48     1624.97     67.79 o 
  -5   3   1     1723.69     1706.33     59.34 o 
  -4   3   1      779.70      822.52     36.56 o 
  -3   3   1       48.11       36.75      5.28 o 
  -2   3   1      635.68      582.74     28.76 o 
  -1   3   1     2357.17     2380.75     89.08 o 
   0   3   1    13902.06    12776.83    447.86 o 
   1   3   1     2609.84     2611.61     88.65 o 
   2   3   1      456.87      407.76     17.66 o 
   3   3   1      138.65      149.61      8.95 o 
   4   3   1     1056.06     1078.20     34.71 o 
   5   3   1     1778.52     1736.81     69.46 o 
   6   3   1     1654.36     1655.43     68.08 o 
   7   3   1      604.14      599.78     46.87 o 
   8   3   1      204.99      246.68     22.73 o 
   9   3   1      173.34      150.44     25.10 o 
  -9   4   1        8.29        2.40     20.30 o 
  -8   4   1      118.26      105.09     18.11 o 
  -7   4   1      240.61      231.28     18.44 o 
  -6   4   1      270.97      281.04     18.85 o 
  -5   4   1      188.47      173.24     13.53 o 
  -4   4   1       88.63       74.99     10.27 o 
  -3   4   1      707.76      690.72     24.35 o 
  -2   4   1     1369.34     1345.93     48.88 o 
  -1   4   1     6756.87     6301.11    204.36 o 
   0   4   1     1722.26     1740.19     58.69 o 
   1   4   1     6143.74     5977.26    233.36 o 
   2   4   1     1321.24     1328.15     45.25 o 
   3   4   1      467.24      437.29     20.75 o 
   4   4   1      188.66      190.00     10.61 o 
   5   4   1      209.78      195.91     12.82 o 
   6   4   1      335.06      337.17     20.10 o 
   7   4   1      244.86      222.96     18.46 o 
   8   4   1      108.95       92.79     16.34 o 
   9   4   1        4.37        0.00     18.92 o 
  -9   5   1       47.19       63.19     22.64 o 
  -8   5   1       10.22       17.72     19.01 o 
  -7   5   1       45.47       46.01     13.02 o 
  -6   5   1       56.36       72.30     12.44 o 
  -5   5   1      596.53      574.08     29.88 o 
  -4   5   1     2518.39     2489.61     92.13 o 
  -3   5   1     2656.64     2674.25     98.40 o 
  -2   5   1     4244.75     4357.54    148.77 o 
  -1   5   1     2463.46     2509.15     77.96 o 
   0   5   1     3137.03     3172.18    106.23 o 
   1   5   1     2472.96     2386.34     88.55 o 
   2   5   1     4376.82     4565.58    148.60 o 
   3   5   1     2704.55     2746.50     98.19 o 
   4   5   1     2467.21     2563.54     92.43 o 
   5   5   1      700.92      684.29     27.97 o 
   6   5   1       47.06       33.88     11.43 o 
   7   5   1       47.63       54.62     13.75 o 
   8   5   1       11.02        8.50     14.39 o 
   9   5   1       48.16       34.24     20.99 o 
  -9   6   1        4.06        0.00     20.37 o 
  -8   6   1       27.12       12.04     17.06 o 
  -7   6   1       36.89       38.93     15.25 o 
  -6   6   1       32.50       17.59     13.10 o 
  -5   6   1      202.90      221.07     21.49 o 
  -4   6   1      319.97      328.72     17.36 o 
  -3   6   1     1228.15     1241.71     50.79 o 
  -2   6   1     1666.62     1718.54     60.99 o 
  -1   6   1     2145.27     2134.62     79.92 o 
   0   6   1     2244.95     2131.78     72.48 o 
   1   6   1     2715.80     2606.66     80.52 o 
   2   6   1     1870.62     1819.51     65.08 o 
   3   6   1     1418.80     1447.62     51.47 o 
   4   6   1      373.33      357.97     17.85 o 
   5   6   1      246.77      263.43     21.09 o 
   6   6   1       33.53       36.18     12.42 o 
   7   6   1       16.19       12.51     15.05 o 
   8   6   1       22.95       15.87     17.62 o 
   9   6   1        4.14       21.11     21.53 o 
  -8   7   1       19.46        0.00     17.45 o 
  -7   7   1      136.45      117.24     20.64 o 
  -6   7   1      451.32      507.47     30.41 o 
  -5   7   1      444.73      581.51     32.55 o 
  -4   7   1     1436.25     1406.88     64.23 o 
  -3   7   1     1240.99     1298.33     53.57 o 
  -2   7   1     3961.27     3773.99    136.86 o 
  -1   7   1     1353.09     1305.63     53.09 o 
   0   7   1     3262.20     3262.92    109.78 o 
   1   7   1     1470.78     1472.50     49.27 o 
   2   7   1     3911.11     3813.40    147.75 o 
   3   7   1     1340.41     1237.91     53.54 o 
   4   7   1     1372.27     1339.67     57.93 o 
   5   7   1      511.49      488.69     31.24 o 
   6   7   1      404.66      405.20     40.87 o 
   7   7   1      153.94      147.84     20.25 o 
   8   7   1       13.92       22.50     18.47 o 
  -8   8   1       27.52       27.72     19.75 o 
  -7   8   1       44.94       24.01     17.67 o 
  -6   8   1      122.22      124.59     18.92 o 
  -5   8   1       25.49       19.19     13.84 o 
  -4   8   1      355.39      331.75     23.38 o 
  -3   8   1      422.79      409.97     23.66 o 
  -2   8   1      417.94      436.97     20.60 o 
  -1   8   1     3212.14     3148.81    125.13 o 
   0   8   1     1470.91     1441.15     66.46 o 
   1   8   1     3181.71     3177.95    125.10 o 
   2   8   1      395.46      375.46     22.11 o 
   3   8   1      511.45      476.11     27.42 o 
   4   8   1      274.66      289.17     20.21 o 
   5   8   1        8.15       13.35     14.45 o 
   6   8   1       88.50       98.77     18.40 o 
   7   8   1       23.92       18.22     16.97 o 
   8   8   1       25.51        8.46     19.18 o 
  -7   9   1      340.62      353.22     30.05 o 
  -6   9   1      137.31      116.43     25.09 o 
  -5   9   1      251.22      245.01     28.88 o 
  -4   9   1      364.88      381.22     25.63 o 
  -3   9   1      201.95      203.90     19.84 o 
  -2   9   1      382.82      360.28     23.82 o 
  -1   9   1      208.97      200.80     15.76 o 
   0   9   1      458.66      463.20     24.84 o 
   1   9   1      165.54      153.12     14.94 o 
   2   9   1      250.26      291.34     22.90 o 
   3   9   1      211.01      248.36     32.55 o 
   4   9   1      280.50      247.63     28.75 o 
   5   9   1      259.56      310.56     24.87 o 
   6   9   1      172.45      171.52     21.79 o 
   7   9   1      362.71      331.47     30.15 o 
  -7  10   1       30.16       67.24     25.22 o 
  -6  10   1      246.58      220.05     30.24 o 
  -5  10   1      126.70      127.05     24.69 o 
  -4  10   1      384.42      472.42     54.38 o 
  -3  10   1      568.82      559.76     33.89 o 
  -2  10   1      271.70      258.07     22.14 o 
  -1  10   1      844.01      866.50     42.37 o 
   0  10   1        1.30        5.70     11.53 o 
   1  10   1      882.40      970.23     47.59 o 
   2  10   1      200.72      192.16     21.10 o 
   3  10   1      635.65      585.85     45.02 o 
   4  10   1      357.44      450.51     65.25 o 
   5  10   1      134.53      163.35     26.08 o 
   6  10   1      241.25      232.11     26.09 o 
   7  10   1       27.49       31.41     20.89 o 
  -6  11   1       92.66      118.64     27.63 o 
  -5  11   1      117.30      189.32     29.32 o 
  -4  11   1       46.04       56.52     21.62 o 
  -3  11   1       30.96       63.68     20.76 o 
  -2  11   1      136.62      147.32     19.90 o 
  -1  11   1       47.11       42.49     16.76 o 
   0  11   1      413.69      384.59     24.79 o 
   1  11   1       37.51       42.39     15.89 o 
   2  11   1       99.99      123.88     20.70 o 
   3  11   1       21.89       38.64     20.22 o 
   4  11   1       53.04       66.02     23.01 o 
   5  11   1      127.29      141.15     27.84 o 
   6  11   1       94.29      116.34     28.47 o 
  -5  12   1       15.24        0.00     25.07 o 
  -4  12   1      258.27      316.18     34.56 o 
  -3  12   1       22.25       11.40     21.68 o 
  -2  12   1      363.25      304.19     40.71 o 
  -1  12   1       12.37        5.77     16.56 o 
   0  12   1        0.07       15.19     15.89 o 
   1  12   1        9.83       16.65     16.00 o 
   2  12   1      364.87      350.33     28.25 o 
   3  12   1       35.13       14.57     21.14 o 
   4  12   1      250.61      241.31     32.51 o 
   5  12   1       27.26        0.00     23.16 o 
  -3  13   1       68.95       71.45     23.69 o 
  -2  13   1       66.57       80.76     20.90 o 
  -1  13   1       39.80       51.39     19.01 o 
   0  13   1       52.27       44.18     21.51 o 
   1  13   1       39.28       16.02     17.40 o 
   2  13   1       65.95       26.78     22.36 o 
   3  13   1       80.90       70.57     35.93 o 
  -1  14   1       98.43      109.23     26.86 o 
   0  14   1       18.15       41.81     23.23 o 
   1  14   1      104.09      144.12     26.66 o 
   0   0   2    40894.51    47017.65   2598.36 o 
   1   0   2    13413.96    13247.46    502.21 o 
   2   0   2    20227.19    21708.91    711.40 o 
   3   0   2      107.63      134.21      7.74 o 
   4   0   2     1779.66     1812.00     61.91 o 
   5   0   2     2156.94     2118.86     72.63 o 
   6   0   2      128.88      172.30     12.74 o 
   7   0   2      653.60      617.21     34.93 o 
   8   0   2       12.58       22.66     19.35 o 
   9   0   2        2.79       13.72     20.87 o 
  10   0   2       17.32        0.00     21.56 o 
 -10   1   2        0.45        0.00     23.23 o 
  -9   1   2       12.70        3.34     20.51 o 
  -8   1   2       16.75       31.80     17.25 o 
  -7   1   2       79.76       90.95     15.15 o 
  -6   1   2       91.66       77.70     12.14 o 
  -5   1   2      462.95      463.31     18.72 o 
  -4   1   2     2360.10     2346.32     74.44 o 
  -3   1   2     1210.67     1196.68     39.39 o 
  -2   1   2    22265.29    22125.36    813.47 o 
  -1   1   2     2344.84     2454.40     92.34 o 
   0   1   2     9732.50     9411.52    328.67 o 
   1   1   2     3376.98     3240.20    175.26 o 
   2   1   2    19273.64    20144.61    854.82 o 
   3   1   2     1055.70     1084.25     41.46 o 
   4   1   2     1662.08     1721.61     78.90 o 
   5   1   2      421.36      434.56     18.67 o 
   6   1   2       92.52       54.29     17.07 o 
   7   1   2       82.94       81.17     15.03 o 
   8   1   2       11.65        0.00     15.81 o 
   9   1   2       17.12        4.10     20.67 o 
  10   1   2        0.88       58.17     23.71 o 
  -9   2   2      113.67       93.46     24.36 o 
  -8   2   2      131.55      143.64     21.23 o 
  -7   2   2      464.00      442.21     28.69 o 
  -6   2   2      992.89      958.73     36.33 o 
  -5   2   2      953.22     1024.35     40.37 o 
  -4   2   2     2648.21     2627.64     84.01 o 
  -3   2   2     7055.50     7380.63    215.93 o 
  -2   2   2     5735.65     5901.74    196.78 o 
  -1   2   2     2241.85     2255.45     66.35 o 
   0   2   2     9996.44    10209.54    360.13 o 
   1   2   2     1826.26     1890.28     81.01 o 
   2   2   2     6048.66     6105.54    249.46 o 
   3   2   2     6677.09     7103.28    341.79 o 
   4   2   2     2646.37     2668.07     95.76 o 
   5   2   2     1017.20     1057.19     40.61 o 
   6   2   2      849.01      806.92     39.42 o 
   7   2   2      514.76      517.84     28.73 o 
   8   2   2      101.39      125.37     30.11 o 
   9   2   2      104.48       93.76     23.71 o 
  -9   3   2       93.01       44.00     32.17 o 
  -8   3   2       90.72      127.46     18.56 o 
  -7   3   2      467.18      429.47     27.96 o 
  -6   3   2      131.94      135.65     18.48 o 
  -5   3   2      901.08      882.82     37.91 o 
  -4   3   2     1470.05     1473.60     45.82 o 
  -3   3   2     2814.13     2859.78    102.95 o 
  -2   3   2      930.00      886.24     30.87 o 
  -1   3   2    10115.10     9607.72    349.32 o 
   0   3   2     5625.39     5468.26    192.97 o 
   1   3   2    10435.89    10317.01    351.16 o 
   2   3   2      920.05      898.68     33.09 o 
   3   3   2     3226.71     3395.75    111.07 o 
   4   3   2      984.31     1050.27     56.98 o 
   5   3   2     1095.34     1097.21     42.53 o 
   6   3   2       90.83       88.86     14.17 o 
   7   3   2      517.68      474.34     26.26 o 
   8   3   2      103.50      115.91     16.84 o 
   9   3   2       88.55      129.27     23.66 o 
  -9   4   2       61.10       46.25     20.71 o 
  -8   4   2      363.02      378.86     28.28 o 
  -7   4   2       98.65      105.84     14.25 o 
  -6   4   2      826.80      821.82     38.16 o 
  -5   4   2      803.33      822.38     36.39 o 
  -4   4   2     1586.84     1491.78     49.03 o 
  -3   4   2     2455.05     2456.13     86.90 o 
  -2   4   2     2323.32     2435.20     76.32 o 
  -1   4   2     1098.68     1147.17     45.16 o 
   0   4   2     2053.65     2105.67     76.00 o 
   1   4   2     1500.58     1565.94     49.01 o 
   2   4   2     2024.30     2091.72     75.58 o 
   3   4   2     2690.36     2689.41     93.33 o 
   4   4   2     1351.38     1283.33     51.80 o 
   5   4   2      757.10      823.71     33.86 o 
   6   4   2      862.28      841.23     38.77 o 
   7   4   2       76.56       70.10     21.18 o 
   8   4   2      391.81      403.66     26.17 o 
   9   4   2       66.39       64.06     22.62 o 
  -9   5   2      134.08       96.04     24.83 o 
  -8   5   2       86.77       85.17     21.91 o 
  -7   5   2      226.15      266.15     20.35 o 
  -6   5   2      888.02      864.61     38.43 o 
  -5   5   2      708.37      681.73     33.10 o 
  -4   5   2      776.41      817.63     32.86 o 
  -3   5   2      596.18      610.25     23.17 o 
  -2   5   2      128.76      136.15      7.44 o 
  -1   5   2     1035.68     1056.43     37.45 o 
   0   5   2      997.45     1033.60     36.37 o 
   1   5   2      880.54      899.02     36.52 o 
   2   5   2       66.28       84.04      7.07 o 
   3   5   2      599.23      602.47     32.79 o 
   4   5   2      831.46      826.02     35.78 o 
   5   5   2      779.41      784.56     37.30 o 
   6   5   2      793.43      777.59     38.47 o 
   7   5   2      295.73      315.94     22.05 o 
   8   5   2       90.00      120.26     18.10 o 
   9   5   2      149.87      159.77     23.18 o 
  -9   6   2        6.70       55.23     22.67 o 
  -8   6   2      164.60      125.51     25.67 o 
  -7   6   2      219.40      243.61     22.64 o 
  -6   6   2      411.24      444.26     45.25 o 
  -5   6   2      624.54      599.75     34.07 o 
  -4   6   2     1275.11     1268.27     61.42 o 
  -3   6   2      396.90      393.77     19.19 o 
  -2   6   2      465.74      444.26     17.05 o 
  -1   6   2       76.02       83.29      7.09 o 
   0   6   2      792.78      824.96     30.33 o 
   1   6   2       77.89       84.04      7.95 o 
   2   6   2      452.96      433.35     19.31 o 
   3   6   2      422.52      423.71     18.89 o 
   4   6   2     1387.11     1375.25     51.75 o 
   5   6   2      668.99      649.62     28.46 o 
   6   6   2      490.82      506.04     26.86 o 
   7   6   2      239.80      248.57     23.04 o 
   8   6   2      174.18      180.04     25.08 o 
   9   6   2        2.00        3.07     20.62 o 
  -8   7   2       64.88       48.98     18.79 o 
  -7   7   2      449.64      424.78     31.05 o 
  -6   7   2       92.00       67.59     16.30 o 
  -5   7   2      732.61      695.49     39.28 o 
  -4   7   2       67.03       76.52     13.10 o 
  -3   7   2      982.58      966.14     41.41 o 
  -2   7   2       16.04        6.08      6.58 o 
  -1   7   2     1664.14     1577.03     58.16 o 
   0   7   2      863.18      834.11     33.41 o 
   1   7   2     1515.73     1504.51     53.36 o 
   2   7   2        4.93        0.00      6.13 o 
   3   7   2      908.49      907.61     51.48 o 
   4   7   2       26.29       21.81     10.20 o 
   5   7   2      784.29      770.50     40.23 o 
   6   7   2       79.27       52.11     15.71 o 
   7   7   2      471.72      500.67     32.73 o 
   8   7   2       43.95       40.52     26.83 o 
  -8   8   2      105.93      104.68     21.10 o 
  -7   8   2       52.25       41.43     18.54 o 
  -6   8   2      431.29      402.82     28.61 o 
  -5   8   2      596.71      551.34     35.00 o 
  -4   8   2      351.31      386.51     30.58 o 
  -3   8   2     1663.92     1708.48     62.23 o 
  -2   8   2      584.62      623.94     27.59 o 
  -1   8   2      532.70      531.48     22.66 o 
   0   8   2      556.52      518.05     26.06 o 
   1   8   2      371.58      385.37     23.20 o 
   2   8   2      553.09      584.05     32.08 o 
   3   8   2     1477.21     1467.32     73.98 o 
   4   8   2      286.98      294.86     23.49 o 
   5   8   2      582.94      662.39     46.17 o 
   6   8   2      374.39      344.55     28.00 o 
   7   8   2       64.44       51.19     18.05 o 
   8   8   2       85.30       42.04     20.06 o 
  -7   9   2       78.28      102.56     21.38 o 
  -6   9   2       10.89       10.39     17.53 o 
  -5   9   2      313.07      280.08     26.96 o 
  -4   9   2       59.79       69.18     16.47 o 
  -3   9   2      200.82      224.07     18.81 o 
  -2   9   2     1139.10     1133.04     54.83 o 
  -1   9   2       65.40       64.33     14.25 o 
   0   9   2     1207.90     1293.91     55.42 o 
   1   9   2      173.86      182.45     14.50 o 
   2   9   2     1168.59     1111.07     54.92 o 
   3   9   2      295.20      320.15     23.01 o 
   4   9   2      114.82       95.46     16.72 o 
   5   9   2      299.83      302.73     30.62 o 
   6   9   2       30.73       23.22     17.72 o 
   7   9   2       62.94       65.04     20.88 o 
  -7  10   2       22.62       42.39     24.21 o 
  -6  10   2       74.11       53.86     24.48 o 
  -5  10   2      159.63      158.55     26.28 o 
  -4  10   2      523.70      510.97     39.52 o 
  -3  10   2      620.01      649.55     44.48 o 
  -2  10   2      824.75      832.45     46.79 o 
  -1  10   2      791.90      756.59     36.19 o 
   0  10   2      579.22      591.01     38.62 o 
   1  10   2      683.87      706.10     39.74 o 
   2  10   2      814.62      856.66     45.20 o 
   3  10   2      562.25      611.04     37.02 o 
   4  10   2      500.17      543.83     40.10 o 
   5  10   2      145.93      168.35     27.12 o 
   6  10   2       55.98       92.24     25.00 o 
   7  10   2       20.09       23.28     23.63 o 
  -6  11   2       59.48       60.84     31.77 o 
  -5  11   2       76.03      133.43     27.67 o 
  -4  11   2      335.35      282.35     32.45 o 
  -3  11   2      216.29      245.19     28.70 o 
  -2  11   2      437.77      461.47     41.72 o 
  -1  11   2       74.60       88.25     17.60 o 
   0  11   2      757.28      809.54     39.99 o 
   1  11   2       88.26      119.22     17.77 o 
   2  11   2      564.98      588.71     59.64 o 
   3  11   2      238.77      262.52     31.13 o 
   4  11   2      346.16      354.75     33.77 o 
   5  11   2       88.73       86.33     27.40 o 
   6  11   2       41.53       32.64     24.12 o 
  -5  12   2      138.08      146.84     29.77 o 
  -4  12   2       91.39       79.91     23.83 o 
  -3  12   2      211.61      226.16     44.10 o 
  -2  12   2      372.89      407.72     29.76 o 
  -1  12   2      594.25      640.15     39.52 o 
   0  12   2      760.47      785.12     47.93 o 
   1  12   2      675.90      674.61     39.92 o 
   2  12   2      323.87      329.59     29.56 o 
   3  12   2      280.38      309.57     28.06 o 
   4  12   2       63.66       62.13     24.22 o 
   5  12   2      144.27      142.24     29.46 o 
  -3  13   2       91.53      141.87     29.68 o 
  -2  13   2      251.27      282.29     30.99 o 
  -1  13   2      317.25      339.04     28.77 o 
   0  13   2      244.15      238.20     29.03 o 
   1  13   2      324.61      334.97     28.68 o 
   2  13   2      238.49      210.78     25.94 o 
   3  13   2       99.91       75.44     29.78 o 
  -1  14   2       95.60       85.59     27.94 o 
   0  14   2       81.47       95.94     25.51 o 
   1  14   2       89.64       70.24     24.31 o 
   1   0   3      518.08      521.48     18.73 o 
   2   0   3     4327.63     4515.75    149.38 o 
   3   0   3      285.08      287.92     14.01 o 
   4   0   3     1585.60     1640.95     55.78 o 
   5   0   3      968.43      939.83     34.48 o 
   6   0   3        3.03        0.00      7.99 o 
   7   0   3     1041.79     1089.06     53.66 o 
   8   0   3        1.71       16.78     17.20 o 
   9   0   3      381.91      386.38     35.01 o 
  10   0   3        8.73        0.00     21.47 o 
  -9   1   3       12.76        3.47     19.78 o 
  -8   1   3      421.45      459.00     48.10 o 
  -7   1   3       15.05        8.03     12.31 o 
  -6   1   3     1361.05     1381.63     61.13 o 
  -5   1   3      323.12      327.68     14.37 o 
  -4   1   3     2652.09     2625.97     86.20 o 
  -3   1   3      938.68      972.39     32.30 o 
  -2   1   3     1845.44     1865.58     65.95 o 
  -1   1   3      839.95      855.18     27.81 o 
   0   1   3      132.28      110.85      5.32 o 
   1   1   3      685.62      750.68     29.51 o 
   2   1   3     2052.88     2119.12     70.95 o 
   3   1   3      814.45      854.89     31.82 o 
   4   1   3     2380.44     2462.30     85.77 o 
   5   1   3      279.81      298.57     23.99 o 
   6   1   3     1264.24     1299.65     55.46 o 
   7   1   3       20.29       34.81     13.16 o 
   8   1   3      360.18      381.22     33.20 o 
   9   1   3       14.30       30.33     20.37 o 
  -9   2   3       56.86       51.67     30.24 o 
  -8   2   3       16.14        0.00     16.07 o 
  -7   2   3      161.38      139.59     16.81 o 
  -6   2   3      278.36      316.85     16.52 o 
  -5   2   3      574.66      573.60     25.20 o 
  -4   2   3     2450.58     2350.33     81.38 o 
  -3   2   3      934.38      903.52     33.83 o 
  -2   2   3     5747.34     5826.21    201.28 o 
  -1   2   3     2852.15     2907.42     93.77 o 
   0   2   3     2668.55     2797.70     93.13 o 
   1   2   3     2574.00     2718.81     93.19 o 
   2   2   3     6371.49     6454.96    216.72 o 
   3   2   3     1289.42     1195.36     58.42 o 
   4   2   3     2511.20     2489.60     94.62 o 
   5   2   3      663.74      623.67     27.85 o 
   6   2   3      223.46      248.77     18.18 o 
   7   2   3      127.14      152.45     15.80 o 
   8   2   3       19.76        0.00     16.76 o 
   9   2   3       83.45       56.18     21.68 o 
  -9   3   3       15.50        4.05     19.62 o 
  -8   3   3      220.26      245.35     22.47 o 
  -7   3   3      452.41      427.85     27.54 o 
  -6   3   3      976.87      963.94     36.94 o 
  -5   3   3     1694.92     1635.60     64.12 o 
  -4   3   3     2693.52     2790.07     89.93 o 
  -3   3   3     3472.60     3431.48    116.67 o 
  -2   3   3     2253.94     2171.39     76.66 o 
  -1   3   3    13272.94    11949.59    405.67 o 
   0   3   3     5982.16     6053.24    199.71 o 
   1   3   3    13708.17    12881.96    436.27 o 
   2   3   3     2480.63     2403.72     76.97 o 
   3   3   3     3647.56     3577.46    125.45 o 
   4   3   3     2683.72     2884.37    110.83 o 
   5   3   3     1798.34     1844.17     77.48 o 
   6   3   3      872.92      814.49     40.03 o 
   7   3   3      416.39      438.21     25.57 o 
   8   3   3      165.66      179.64     21.43 o 
   9   3   3       15.12        0.00     19.39 o 
  -9   4   3       36.35       37.47     21.41 o 
  -8   4   3       14.76       13.19     15.70 o 
  -7   4   3       91.38      103.02     14.55 o 
  -6   4   3      474.55      478.28     26.97 o 
  -5   4   3        1.05        0.00      8.13 o 
  -4   4   3      797.04      785.06     35.03 o 
  -3   4   3      205.79      215.36      9.47 o 
  -2   4   3     3199.18     3019.61     92.24 o 
  -1   4   3       82.74       77.58      5.87 o 
   0   4   3     4039.05     3986.66    140.97 o 
   1   4   3      112.60      101.78      6.55 o 
   2   4   3     2849.66     2750.47    111.91 o 
   3   4   3      129.90      124.04      9.30 o 
   4   4   3     1052.95     1015.73     35.50 o 
   5   4   3       16.25       25.79      8.77 o 
   6   4   3      594.29      610.72     26.27 o 
   7   4   3      114.14      123.05     15.82 o 
   8   4   3       16.77       15.40     14.50 o 
   9   4   3       22.97       37.43     21.97 o 
  -9   5   3       28.60       34.69     21.09 o 
  -8   5   3       75.08       39.78     18.79 o 
  -7   5   3       85.84       80.65     16.28 o 
  -6   5   3       68.45       79.82     12.44 o 
  -5   5   3     1189.98     1158.44     48.51 o 
  -4   5   3       22.01       28.79      7.68 o 
  -3   5   3     8584.58     8482.30    282.34 o 
  -2   5   3        9.35        9.95      4.04 o 
  -1   5   3    17460.00    16970.50    556.89 o 
   0   5   3      608.47      680.20     27.26 o 
   1   5   3    17488.59    16869.80    596.17 o 
   2   5   3       15.70       13.97      4.98 o 
   3   5   3     8706.66     8578.57    302.74 o 
   4   5   3       13.63       19.77      7.95 o 
   5   5   3     1208.33     1097.61     48.34 o 
   6   5   3       55.17       53.94     12.23 o 
   7   5   3      106.52      116.87     15.88 o 
   8   5   3       80.92       77.09     16.77 o 
   9   5   3       27.91       27.91     20.69 o 
  -9   6   3       22.57        7.31     20.99 o 
  -8   6   3       43.33       55.85     21.05 o 
  -7   6   3       50.90       55.24     15.94 o 
  -6   6   3      269.10      275.93     21.93 o 
  -5   6   3       46.80       39.38     12.82 o 
  -4   6   3     1118.78     1150.98     45.41 o 
  -3   6   3       64.75       69.64      8.72 o 
  -2   6   3     3041.73     3030.64    102.78 o 
  -1   6   3        5.17        0.00      4.73 o 
   0   6   3     4679.01     4490.36    160.53 o 
   1   6   3       10.47       12.71      5.66 o 
   2   6   3     3008.18     3034.77    109.56 o 
   3   6   3       52.92       57.49      8.36 o 
   4   6   3      986.28      939.88     43.91 o 
   5   6   3       40.64       36.61      9.63 o 
   6   6   3      242.51      247.00     19.42 o 
   7   6   3       42.94       45.50     14.36 o 
   8   6   3       41.35       54.54     18.45 o 
   9   6   3       20.39       39.38     20.27 o 
  -8   7   3       57.50       86.18     22.52 o 
  -7   7   3        9.57       13.84     15.72 o 
  -6   7   3      261.28      235.69     22.67 o 
  -5   7   3      731.65      771.22     40.66 o 
  -4   7   3      498.76      486.21     25.81 o 
  -3   7   3     3877.30     3744.87    141.97 o 
  -2   7   3      698.64      661.45     26.83 o 
  -1   7   3     4949.10     4833.50    164.27 o 
   0   7   3     1138.63     1164.01     49.91 o 
   1   7   3     5137.43     5038.84    176.22 o 
   2   7   3      686.36      690.38     28.34 o 
   3   7   3     4312.40     4244.81    171.00 o 
   4   7   3      498.58      463.17     25.80 o 
   5   7   3      823.64      751.20     36.62 o 
   6   7   3      253.22      224.97     21.61 o 
   7   7   3        7.17       20.32     18.91 o 
   8   7   3       64.40       76.93     20.74 o 
  -8   8   3       21.12        0.00     18.82 o 
  -7   8   3      164.13      142.55     21.28 o 
  -6   8   3      389.56      420.40     27.96 o 
  -5   8   3      314.74      293.57     22.33 o 
  -4   8   3     1402.54     1466.53     60.80 o 
  -3   8   3       59.28       64.45     10.39 o 
  -2   8   3     2264.45     2288.38     82.58 o 
  -1   8   3      179.53      194.59     14.47 o 
   0   8   3     3123.04     3039.52    110.74 o 
   1   8   3      210.72      253.16     16.15 o 
   2   8   3     2158.80     2085.36     97.37 o 
   3   8   3      114.51      138.11     20.35 o 
   4   8   3     1294.08     1227.55     72.28 o 
   5   8   3      193.94      167.47     20.68 o 
   6   8   3      324.64      257.76     26.03 o 
   7   8   3      109.20      111.31     21.11 o 
   8   8   3       16.76        0.00     18.33 o 
  -7   9   3       91.87       89.45     23.22 o 
  -6   9   3      200.91      234.02     24.21 o 
  -5   9   3       77.25       75.28     17.90 o 
  -4   9   3      492.70      482.92     35.46 o 
  -3   9   3      256.41      320.77     23.34 o 
  -2   9   3      337.89      327.12     21.46 o 
  -1   9   3     1293.39     1205.47     55.57 o 
   0   9   3      115.47      112.90     13.47 o 
   1   9   3     1377.86     1369.10     55.63 o 
   2   9   3      301.93      315.98     26.74 o 
   3   9   3      182.32      222.48     24.48 o 
   4   9   3      475.64      453.05     30.58 o 
   5   9   3       96.65       70.29     32.67 o 
   6   9   3      227.84      241.74     29.23 o 
   7   9   3      112.41      132.41     23.03 o 
  -7  10   3      146.70      186.23     26.86 o 
  -6  10   3       56.50       40.08     25.67 o 
  -5  10   3      354.58      397.75     40.47 o 
  -4  10   3      101.98       86.94     21.79 o 
  -3  10   3      124.40      110.26     21.33 o 
  -2  10   3      485.85      490.80     30.56 o 
  -1  10   3       95.64      106.66     15.06 o 
   0  10   3      521.21      501.99     27.69 o 
   1  10   3      131.14      131.07     18.46 o 
   2  10   3      429.66      448.37     34.21 o 
   3  10   3      100.52      109.57     17.44 o 
   4  10   3       86.68       90.33     23.67 o 
   5  10   3      411.05      489.96     47.45 o 
   6  10   3       60.82       81.59     24.56 o 
   7  10   3      158.18      212.91     31.70 o 
  -6  11   3      240.85      255.09     33.17 o 
  -5  11   3        1.88       29.87     25.99 o 
  -4  11   3      165.41      159.69     26.69 o 
  -3  11   3       52.59       31.04     19.95 o 
  -2  11   3       78.68      104.83     25.25 o 
  -1  11   3      162.51      188.78     20.08 o 
   0  11   3      344.98      365.48     26.73 o 
   1  11   3      135.82      102.39     24.83 o 
   2  11   3       43.01       65.02     17.83 o 
   3  11   3       38.86       21.89     16.97 o 
   4  11   3      173.45      206.98     28.24 o 
   5  11   3        0.94       26.30     22.27 o 
   6  11   3      263.90      230.35     32.15 o 
  -5  12   3       67.36       92.07     27.62 o 
  -4  12   3       46.51       30.37     37.43 o 
  -3  12   3       62.83       80.13     23.25 o 
  -2  12   3       63.66      106.06     24.34 o 
  -1  12   3       96.42       91.72     21.41 o 
   0  12   3      152.18      169.17     21.05 o 
   1  12   3       80.32       44.19     17.70 o 
   2  12   3       54.78       34.31     18.33 o 
   3  12   3       71.49       85.76     20.99 o 
   4  12   3       41.64       66.01     23.87 o 
   5  12   3       59.11       46.99     26.89 o 
  -3  13   3       66.88       68.03     24.96 o 
  -2  13   3       86.16       89.30     23.76 o 
  -1  13   3      243.12      262.14     34.54 o 
   0  13   3        9.01       31.60     20.28 o 
   1  13   3      225.53      232.73     25.75 o 
   2  13   3       90.61      129.57     23.26 o 
   3  13   3       61.02       22.54     21.63 o 
   0  14   3       69.05       47.21     23.06 o 
   0   0   4      789.49      792.02     51.06 o 
   1   0   4     4205.59     4456.99    184.59 o 
   2   0   4     1235.27     1347.67     52.23 o 
   3   0   4     5918.64     6111.87    202.67 o 
   4   0   4      414.91      366.67     15.31 o 
   5   0   4      735.79      765.60     28.82 o 
   6   0   4      483.01      522.38     24.31 o 
   7   0   4       71.56       81.38     14.87 o 
   8   0   4       51.18       28.10     17.97 o 
   9   0   4        0.25        0.00     19.61 o 
  -9   1   4        0.41        0.00     20.15 o 
  -8   1   4        6.28        0.00     17.40 o 
  -7   1   4       59.17       36.73     12.05 o 
  -6   1   4       41.43       45.73     10.35 o 
  -5   1   4      612.20      651.41     24.83 o 
  -4   1   4     1596.11     1549.73     48.91 o 
  -3   1   4     1738.63     1748.89     60.31 o 
  -2   1   4     2818.99     2887.42     89.65 o 
  -1   1   4      345.21      353.96     12.35 o 
   0   1   4     3133.81     3146.23    104.40 o 
   2   1   4     2293.97     2416.29    102.93 o 
   3   1   4     1744.83     1817.06     64.76 o 
   4   1   4     1217.14     1261.66     48.18 o 
   5   1   4      598.90      618.36     28.81 o 
   6   1   4       50.63       38.49     10.13 o 
   7   1   4       35.67       16.54     12.75 o 
   8   1   4        5.37       13.12     17.80 o 
   9   1   4        0.30        0.00     19.32 o 
  -9   2   4        6.52        7.08     19.58 o 
  -8   2   4      141.93      131.12     21.25 o 
  -7   2   4       79.04       71.69     14.51 o 
  -6   2   4      350.42      344.94     18.11 o 
  -5   2   4      786.52      785.84     30.66 o 
  -4   2   4     1134.47     1158.76     41.83 o 
  -3   2   4     2585.04     2705.25    105.81 o 
  -2   2   4     3571.31     3489.50    110.77 o 
  -1   2   4     8776.27     8821.67    310.55 o 
   0   2   4     2468.61     2556.39     84.68 o 
   1   2   4     9072.26     8860.96    291.58 o 
   2   2   4     3567.13     3604.26    136.05 o 
   3   2   4     3146.27     3229.26    106.44 o 
   4   2   4     1208.46     1220.76     44.78 o 
   5   2   4      817.85      872.83     36.38 o 
   6   2   4      349.33      336.86     21.58 o 
   7   2   4      106.60       95.06     14.32 o 
   8   2   4      127.45      137.25     19.13 o 
   9   2   4        9.69        0.00     20.58 o 
  -9   3   4      141.13      159.68     25.57 o 
  -8   3   4       22.10        0.00     18.22 o 
  -7   3   4      389.05      397.95     27.00 o 
  -6   3   4      393.58      418.15     23.06 o 
  -5   3   4      276.16      271.97     14.75 o 
  -4   3   4     1114.62     1119.32     37.51 o 
  -3   3   4      523.69      486.42     21.57 o 
  -2   3   4     3117.85     3210.25     95.17 o 
  -1   3   4     3234.52     3263.80    108.79 o 
   0   3   4     2556.21     2502.56     83.52 o 
   1   3   4     3238.30     3262.65    108.59 o 
   2   3   4     2737.58     2781.65    107.55 o 
   3   3   4      638.24      561.03     20.11 o 
   4   3   4      852.33      927.34     42.80 o 
   5   3   4      389.23      386.61     35.87 o 
   6   3   4      333.38      321.58     23.53 o 
   7   3   4      446.88      446.20     25.36 o 
   8   3   4        9.43        0.00     15.58 o 
   9   3   4      133.00      173.82     29.43 o 
  -9   4   4       40.00       27.10     24.33 o 
  -8   4   4      489.19      493.42     33.86 o 
  -7   4   4      366.64      319.96     25.49 o 
  -6   4   4     1031.86     1048.01     47.10 o 
  -5   4   4      360.55      371.62     19.23 o 
  -4   4   4     1499.45     1531.69     52.60 o 
  -3   4   4      561.61      526.79     20.29 o 
  -2   4   4     2401.14     2531.17     82.76 o 
  -1   4   4      959.58      931.97     33.63 o 
   0   4   4      218.79      208.27      9.70 o 
   1   4   4      972.39      985.79     39.01 o 
   2   4   4     2074.78     2044.87     81.93 o 
   3   4   4      553.98      518.00     20.14 o 
   4   4   4     1292.62     1279.38     51.92 o 
   5   4   4      424.48      424.93     21.89 o 
   6   4   4     1085.89     1117.99     44.17 o 
   7   4   4      357.17      319.42     22.26 o 
   8   4   4      541.52      609.84     32.48 o 
   9   4   4       41.81       38.53     22.23 o 
  -9   5   4       80.09       24.82     21.28 o 
  -8   5   4       29.11        0.00     18.02 o 
  -7   5   4      609.62      606.86     36.28 o 
  -6   5   4       68.45       39.26     12.86 o 
  -5   5   4     1545.64     1514.65     58.01 o 
  -4   5   4      649.46      593.61     26.88 o 
  -3   5   4     1589.68     1537.29     53.59 o 
  -2   5   4     1288.90     1301.15     45.03 o 
  -1   5   4     2011.57     1986.24     66.43 o 
   0   5   4      124.33      116.46      7.25 o 
   1   5   4     1814.06     1894.93     70.75 o 
   2   5   4     1209.21     1247.80     44.32 o 
   3   5   4     1804.55     1829.39     66.75 o 
   4   5   4      690.14      685.58     29.74 o 
   5   5   4     1550.74     1508.08     62.97 o 
   6   5   4       74.95       59.32     11.59 o 
   7   5   4      602.54      602.15     32.49 o 
   8   5   4       37.88       59.81     20.17 o 
   9   5   4      101.38       85.68     25.00 o 
  -8   6   4      194.45      220.67     35.59 o 
  -7   6   4       33.15       17.51     15.08 o 
  -6   6   4      485.24      456.39     29.44 o 
  -5   6   4      312.26      290.82     19.14 o 
  -4   6   4      577.87      558.20     29.00 o 
  -3   6   4      401.16      402.81     17.27 o 
  -2   6   4      742.65      683.19     29.08 o 
  -1   6   4      344.54      386.58     15.96 o 
   0   6   4      654.33      672.72     27.46 o 
   1   6   4      292.71      338.00     22.01 o 
   2   6   4      909.28      907.92     31.59 o 
   3   6   4      332.39      330.69     18.99 o 
   4   6   4      625.32      642.40     29.07 o 
   5   6   4      277.29      242.85     17.71 o 
   6   6   4      506.13      479.15     28.76 o 
   7   6   4       43.60       62.60     15.03 o 
   8   6   4      175.86      161.57     22.80 o 
  -8   7   4       31.50        6.00     20.05 o 
  -7   7   4      193.60      165.45     20.63 o 
  -6   7   4       88.21       67.26     16.39 o 
  -5   7   4     1099.37     1061.67     53.04 o 
  -4   7   4       69.31       69.50     11.27 o 
  -3   7   4     1196.25     1199.96     41.63 o 
  -2   7   4      372.94      340.90     23.36 o 
  -1   7   4      365.87      351.47     17.78 o 
   0   7   4      158.02      130.11     10.59 o 
   1   7   4      330.53      338.09     17.18 o 
   2   7   4      301.47      289.76     15.82 o 
   3   7   4     1010.93     1009.09     52.17 o 
   4   7   4       73.63       81.23     12.66 o 
   5   7   4     1149.72     1074.83     52.82 o 
   6   7   4      119.05      112.07     17.78 o 
   7   7   4      242.65      212.05     22.98 o 
   8   7   4       41.11       44.51     18.74 o 
  -8   8   4       76.49       65.24     23.08 o 
  -7   8   4      107.63       90.16     20.16 o 
  -6   8   4      179.80      182.45     21.15 o 
  -5   8   4      101.82      123.59     15.69 o 
  -4   8   4      280.52      275.10     18.69 o 
  -3   8   4      308.53      363.76     21.10 o 
  -2   8   4      248.28      277.84     17.43 o 
  -1   8   4     1013.16      973.40     42.26 o 
   0   8   4      389.22      425.08     20.64 o 
   1   8   4     1066.78     1143.34     42.41 o 
   2   8   4      293.18      301.23     20.53 o 
   3   8   4      173.56      180.04     25.44 o 
   4   8   4      297.61      301.97     25.40 o 
   5   8   4       51.85       48.51     15.21 o 
   6   8   4      130.00      137.32     25.27 o 
   7   8   4       91.67       83.40     20.01 o 
   8   8   4       61.98      108.44     22.79 o 
  -7   9   4       48.55       40.66     18.83 o 
  -6   9   4       48.77       48.05     16.35 o 
  -5   9   4       49.93       32.15     16.85 o 
  -4   9   4      134.86      122.37     19.08 o 
  -3   9   4      456.34      392.00     25.48 o 
  -2   9   4      457.89      451.76     23.97 o 
  -1   9   4      368.54      374.20     22.00 o 
   0   9   4     1858.68     1909.95     78.89 o 
   1   9   4      341.15      332.06     21.08 o 
   2   9   4      524.58      491.97     33.37 o 
   3   9   4      454.76      474.11     32.48 o 
   4   9   4      169.58      176.38     32.12 o 
   5   9   4       40.62       50.90     20.07 o 
   6   9   4       55.28       18.85     20.01 o 
   7   9   4       50.33       28.85     30.57 o 
  -6  10   4       18.27       13.68     20.46 o 
  -5  10   4      196.14      238.97     26.15 o 
  -4  10   4       54.78       46.39     20.50 o 
  -3  10   4      653.00      631.41     43.88 o 
  -2  10   4      243.88      234.21     19.34 o 
  -1  10   4      688.51      699.46     40.43 o 
   0  10   4      109.12       64.32     13.39 o 
   1  10   4      576.26      646.49     37.50 o 
   2  10   4      193.92      204.53     32.70 o 
   3  10   4      671.95      682.98     43.63 o 
   4  10   4       49.99       40.52     17.07 o 
   5  10   4      195.77      201.90     28.21 o 
   6  10   4       11.31       17.47     21.35 o 
  -6  11   4       35.03       10.62     23.38 o 
  -5  11   4       43.34        0.00     21.72 o 
  -4  11   4      456.40      491.82     39.90 o 
  -3  11   4       90.28       62.42     24.13 o 
  -2  11   4      494.45      472.92     38.32 o 
  -1  11   4      354.37      339.16     28.42 o 
   0  11   4       56.07       41.71     13.99 o 
   1  11   4      365.70      370.33     30.31 o 
   2  11   4      578.15      625.94     40.52 o 
   3  11   4       77.72      107.22     19.21 o 
   4  11   4      508.19      485.60     34.90 o 
   5  11   4       34.59       45.88     23.60 o 
   6  11   4       37.00       35.28     24.96 o 
  -5  12   4      156.51      243.99     33.57 o 
  -4  12   4       67.09       40.96     24.17 o 
  -3  12   4      351.76      366.43     35.48 o 
  -2  12   4      183.81      164.96     26.74 o 
  -1  12   4      493.88      549.42     34.90 o 
   0  12   4       82.33       66.65     20.10 o 
   1  12   4      545.09      520.07     34.94 o 
   2  12   4      234.47      239.38     26.15 o 
   3  12   4      373.48      391.51     31.23 o 
   4  12   4       69.44       86.69     34.09 o 
   5  12   4      173.04      151.86     30.77 o 
  -3  13   4      160.37      190.13     33.76 o 
  -2  13   4      197.60      183.45     28.34 o 
  -1  13   4      101.76      136.34     22.09 o 
   0  13   4      582.17      679.50     77.99 o 
   1  13   4      103.80      102.23     20.87 o 
   2  13   4      193.84      223.28     25.75 o 
   3  13   4      162.60      197.84     26.31 o 
   1   0   5       19.83       25.60      3.41 o 
   2   0   5      342.46      352.82     13.59 o 
   3   0   5     1293.68     1351.93     46.44 o 
   4   0   5      634.86      649.31     24.46 o 
   5   0   5      495.35      485.67     22.06 o 
   6   0   5      420.96      420.07     24.99 o 
   7   0   5      396.25      445.48     34.03 o 
   8   0   5      242.48      193.26     30.13 o 
   9   0   5       58.40       41.90     21.34 o 
  -9   1   5      139.03      164.05     24.82 o 
  -8   1   5       61.74       61.60     18.95 o 
  -7   1   5      570.19      598.60     31.79 o 
  -6   1   5      236.93      278.87     16.23 o 
  -5   1   5     1257.57     1216.02     44.59 o 
  -4   1   5      641.86      669.03     22.57 o 
  -3   1   5     1289.15     1324.09     48.25 o 
  -2   1   5      942.27      910.38     39.03 o 
  -1   1   5      907.94      914.41     30.26 o 
   0   1   5    16318.67    16246.80    532.08 o 
   1   1   5      931.61      968.20     34.64 o 
   2   1   5     1046.78     1039.48     33.98 o 
   3   1   5     1466.39     1527.30     52.26 o 
   4   1   5      464.77      498.01     24.18 o 
   5   1   5     1298.21     1307.74     48.37 o 
   6   1   5      207.63      233.44     17.18 o 
   7   1   5      604.78      661.21     36.21 o 
   8   1   5       61.00       60.77     17.30 o 
   9   1   5      131.65       85.91     34.09 o 
  -9   2   5        6.18       31.58     26.25 o 
  -8   2   5      205.12      200.05     36.82 o 
  -7   2   5       38.95       40.83     11.94 o 
  -6   2   5      803.91      793.12     31.99 o 
  -5   2   5      284.76      288.97     14.07 o 
  -4   2   5      629.66      608.00     24.86 o 
  -3   2   5     1370.62     1315.04     48.57 o 
  -2   2   5     2330.09     2300.50     68.62 o 
  -1   2   5     2692.25     2655.04     88.62 o 
   0   2   5     6770.25     6737.94    221.46 o 
   1   2   5     2592.45     2649.40     94.98 o 
   2   2   5     2085.27     1967.56     77.39 o 
   3   2   5     1554.54     1539.21     52.37 o 
   4   2   5      718.08      715.48     26.98 o 
   5   2   5      240.25      255.13     16.53 o 
   6   2   5      713.98      666.90     38.42 o 
   7   2   5       44.03       47.54     14.01 o 
   8   2   5      223.83      251.54     47.10 o 
   9   2   5       15.75       37.84     21.10 o 
  -9   3   5        2.23        1.49     20.04 o 
  -8   3   5      155.30      152.65     19.65 o 
  -7   3   5       49.64       64.78     14.64 o 
  -6   3   5      419.82      402.62     23.10 o 
  -5   3   5      664.50      668.30     26.14 o 
  -4   3   5     1304.03     1280.56     44.14 o 
  -3   3   5     3714.30     3820.48    132.28 o 
  -2   3   5     3730.84     3627.42    115.84 o 
  -1   3   5     2499.75     2469.10     77.35 o 
   0   3   5     5169.32     5031.71    167.14 o 
   1   3   5     2209.60     2121.67     76.72 o 
   2   3   5     3423.68     3300.80    115.19 o 
   3   3   5     3416.44     3529.93    142.43 o 
   4   3   5     1198.11     1207.48     46.65 o 
   5   3   5      606.34      634.87     30.48 o 
   6   3   5      364.68      296.45     23.03 o 
   7   3   5       39.44       49.45     13.16 o 
   8   3   5      136.35      142.10     20.24 o 
   9   3   5        5.49        0.00     19.81 o 
  -9   4   5       48.82       53.87     25.71 o 
  -8   4   5      139.81      145.91     19.63 o 
  -7   4   5       59.25       35.84     14.06 o 
  -6   4   5      301.69      268.96     17.31 o 
  -5   4   5      753.46      724.59     32.45 o 
  -4   4   5     1498.37     1548.20     59.11 o 
  -3   4   5     1061.92      996.85     37.45 o 
  -2   4   5      569.92      570.96     27.21 o 
  -1   4   5     1521.18     1560.04     57.29 o 
   0   4   5      111.87       92.25      6.25 o 
   1   4   5     1772.68     1793.59     57.39 o 
   2   4   5      803.07      840.48     26.11 o 
   3   4   5     1372.13     1334.30     43.41 o 
   4   4   5     1480.54     1603.70     59.44 o 
   5   4   5      864.12      860.05     36.24 o 
   6   4   5      316.72      309.10     19.92 o 
   7   4   5       83.13       86.88     15.18 o 
   8   4   5      119.73      111.32     18.09 o 
   9   4   5       39.28       48.15     20.09 o 
  -9   5   5        8.83        9.35     20.99 o 
  -8   5   5       38.10       81.64     34.50 o 
  -7   5   5       62.80       57.14     17.83 o 
  -6   5   5      211.17      205.83     16.84 o 
  -5   5   5      473.16      457.89     23.93 o 
  -4   5   5      742.75      724.89     29.33 o 
  -3   5   5     2334.70     2391.28     83.13 o 
  -2   5   5     1164.81     1149.84     44.90 o 
  -1   5   5    11052.80    11304.48    371.29 o 
   0   5   5      776.73      718.17     28.48 o 
   1   5   5    11614.53    11232.12    399.05 o 
   2   5   5     1426.31     1407.09     44.95 o 
   3   5   5     2520.90     2489.46     96.54 o 
   4   5   5      703.80      660.67     35.10 o 
   5   5   5      420.26      383.86     22.83 o 
   6   5   5      183.90      184.34     16.71 o 
   7   5   5       54.01       76.29     15.16 o 
   8   5   5       37.98       53.96     16.35 o 
   9   5   5       11.41       20.97     19.12 o 
  -8   6   5       15.02        0.00     18.79 o 
  -7   6   5       78.95       55.20     18.17 o 
  -6   6   5      262.33      276.47     24.81 o 
  -5   6   5      428.79      377.02     23.20 o 
  -4   6   5      357.44      359.92     19.16 o 
  -3   6   5     2014.81     2007.72     65.63 o 
  -2   6   5      574.12      554.89     21.63 o 
  -1   6   5     3190.06     3078.18    106.55 o 
   0   6   5      968.11      871.79     37.41 o 
   1   6   5     3214.71     3234.66    114.26 o 
   2   6   5      517.05      480.82     24.39 o 
   3   6   5     1846.10     1712.26     75.24 o 
   4   6   5      347.51      364.43     33.54 o 
   5   6   5      440.67      421.88     23.25 o 
   6   6   5      258.92      291.34     29.05 o 
   7   6   5       55.72       39.34     15.35 o 
   8   6   5       17.50       21.37     15.94 o 
  -8   7   5       37.18       33.58     21.74 o 
  -7   7   5       11.68       42.82     16.57 o 
  -6   7   5      134.89      130.35     18.45 o 
  -5   7   5      161.28      143.95     15.29 o 
  -4   7   5      753.01      757.49     34.88 o 
  -3   7   5      906.55      895.78     39.67 o 
  -2   7   5     1044.71     1014.01     36.50 o 
  -1   7   5     2554.48     2507.12     93.08 o 
   0   7   5      919.08      898.28     36.43 o 
   1   7   5     2470.93     2559.19     92.70 o 
   2   7   5      937.33      922.86     38.59 o 
   3   7   5      999.41     1018.88     41.84 o 
   4   7   5      874.47      916.17     42.15 o 
   5   7   5      250.57      236.63     19.25 o 
   6   7   5      190.53      204.48     28.00 o 
   7   7   5        3.74       13.22     16.29 o 
   8   7   5       42.73       45.12     19.64 o 
  -8   8   5       45.43       37.71     23.18 o 
  -7   8   5      148.76      185.27     22.23 o 
  -6   8   5      127.52      131.29     17.79 o 
  -5   8   5      458.81      435.04     25.14 o 
  -4   8   5      848.89      842.01     36.52 o 
  -3   8   5      562.80      560.32     29.52 o 
  -2   8   5     2283.42     2132.63     81.10 o 
  -1   8   5     1306.67     1313.77     49.29 o 
   0   8   5      327.71      339.46     19.85 o 
   1   8   5     1237.26     1176.02     48.37 o 
   2   8   5     2171.98     2185.78     87.54 o 
   3   8   5      573.19      542.03     40.53 o 
   4   8   5      842.34      813.82     55.66 o 
   5   8   5      364.36      339.95     30.77 o 
   6   8   5      112.24      131.46     30.59 o 
   7   8   5      117.80       77.29     32.68 o 
   8   8   5       42.82        0.00     22.12 o 
  -7   9   5       46.08       49.07     18.74 o 
  -6   9   5      185.76      191.31     24.57 o 
  -5   9   5      341.30      399.92     28.43 o 
  -4   9   5      146.69      161.75     18.55 o 
  -3   9   5      372.41      375.50     24.16 o 
  -2   9   5      794.34      738.80     34.51 o 
  -1   9   5      296.55      335.36     19.37 o 
   0   9   5     1191.87     1202.48     53.70 o 
   1   9   5      310.77      325.25     20.78 o 
   2   9   5      897.21      869.60     41.83 o 
   3   9   5      327.25      336.45     29.11 o 
   4   9   5      142.65      184.32     24.85 o 
   5   9   5      295.94      280.72     33.89 o 
   6   9   5      179.18      207.41     28.15 o 
   7   9   5       50.89       18.79     23.03 o 
  -6  10   5      235.30      237.20     26.82 o 
  -5  10   5      137.30      141.07     22.77 o 
  -4  10   5      271.97      284.69     26.33 o 
  -3  10   5      288.14      312.19     34.38 o 
  -2  10   5       19.23       17.79     15.15 o 
  -1  10   5       85.52       80.86     14.55 o 
   0  10   5     1078.49      984.45     45.33 o 
   1  10   5       96.55       93.39     15.80 o 
   2  10   5       25.72       28.62     15.91 o 
   3  10   5      279.38      282.04     27.99 o 
   4  10   5      223.05      264.53     30.60 o 
   5  10   5      148.21      165.61     26.55 o 
   6  10   5      231.21      239.60     31.89 o 
  -5  11   5      173.36      231.89     30.63 o 
  -4  11   5       95.07       73.49     23.45 o 
  -3  11   5      136.49      156.60     25.60 o 
  -2  11   5       79.92       97.26     19.03 o 
  -1  11   5       28.44       40.01     14.27 o 
   0  11   5       38.21       54.12     18.81 o 
   1  11   5       27.89       37.56     20.73 o 
   2  11   5       47.37       52.49     26.10 o 
   3  11   5      151.78      209.69     41.56 o 
   4  11   5      105.94      111.35     21.68 o 
   5  11   5      178.44      182.25     40.31 o 
  -4  12   5       44.71       72.41     25.33 o 
  -3  12   5       16.13        0.00     20.86 o 
  -2  12   5       23.03        1.09     21.88 o 
  -1  12   5       15.11       11.51     15.67 o 
   0  12   5      270.27      288.40     25.75 o 
   1  12   5        9.65        0.00     19.47 o 
   2  12   5       21.96       22.59     23.96 o 
   3  12   5        5.64       33.51     18.70 o 
   4  12   5       67.20      130.69     32.20 o 
  -3  13   5       56.25       98.17     25.16 o 
  -2  13   5       97.42       87.30     23.76 o 
  -1  13   5      163.88      163.92     26.96 o 
   0  13   5       72.40       84.92     23.55 o 
   1  13   5      157.19      165.93     23.39 o 
   2  13   5       85.95       73.53     21.71 o 
   3  13   5       59.87       77.20     30.84 o 
   0   0   6     3012.74     3067.78    204.01 o 
   1   0   6        9.55       16.53      3.72 o 
   2   0   6    12156.70    11816.60    389.18 o 
   3   0   6      717.73      721.35     27.95 o 
   4   0   6     3802.79     3800.50    127.34 o 
   5   0   6        0.48        0.00      6.75 o 
   6   0   6      462.44      496.07     26.09 o 
   7   0   6       18.43        7.53     14.08 o 
   8   0   6       13.00        0.00     14.90 o 
   9   0   6       21.21       73.34     23.08 o 
  -9   1   6        4.74        0.00     18.68 o 
  -8   1   6       17.59        0.00     17.00 o 
  -7   1   6       91.84       97.22     14.31 o 
  -6   1   6      213.27      240.18     15.39 o 
  -5   1   6     1080.98     1030.88     40.71 o 
  -4   1   6      103.79      106.26      7.72 o 
  -3   1   6     4847.25     4768.49    153.18 o 
  -2   1   6      305.03      315.18     11.70 o 
  -1   1   6    12581.54    12452.93    423.19 o 
   0   1   6      807.97      863.19     32.00 o 
   1   1   6    13070.05    13366.46    453.90 o 
   2   1   6      226.61      239.54     14.02 o 
   3   1   6     4595.66     4385.92    176.72 o 
   4   1   6       72.02       61.80      7.91 o 
   5   1   6     1055.30     1058.42     41.00 o 
   6   1   6      214.10      218.85     17.18 o 
   7   1   6       94.17      103.69     17.14 o 
   8   1   6       26.28       37.72     16.63 o 
   9   1   6        3.68       37.42     21.20 o 
  -9   2   6       15.96        0.82     20.51 o 
  -8   2   6      110.72      154.21     20.60 o 
  -7   2   6      252.40      265.51     24.00 o 
  -6   2   6      590.14      653.53     29.79 o 
  -5   2   6      470.25      471.48     19.04 o 
  -4   2   6     2022.31     2103.85     74.05 o 
  -3   2   6     1234.20     1204.57     40.42 o 
  -2   2   6     4322.72     4361.06    139.14 o 
  -1   2   6       61.60       61.55      4.96 o 
   0   2   6    14584.19    13871.23    527.93 o 
   1   2   6      103.57      107.98      6.85 o 
   2   2   6     4572.67     4569.18    158.38 o 
   3   2   6     1048.39     1064.14     46.28 o 
   4   2   6     2179.81     2257.66     79.58 o 
   5   2   6      402.77      380.06     22.19 o 
   6   2   6      660.26      734.80     50.72 o 
   7   2   6      228.59      248.79     24.24 o 
   8   2   6      124.98      112.61     19.91 o 
   9   2   6       20.88       39.64     21.38 o 
  -9   3   6        2.84        4.03     20.46 o 
  -8   3   6      152.80      138.98     19.72 o 
  -7   3   6       39.47       29.06     12.42 o 
  -6   3   6      332.14      364.00     18.87 o 
  -5   3   6      316.80      314.46     16.00 o 
  -4   3   6      833.53      844.70     30.67 o 
  -3   3   6     1669.10     1636.84     57.27 o 
  -2   3   6     1099.88     1155.23     39.49 o 
  -1   3   6     4140.71     4051.96    136.19 o 
   0   3   6        9.37       18.07      5.23 o 
   1   3   6     3747.97     3600.16    126.32 o 
   2   3   6     1107.33     1104.82     39.43 o 
   3   3   6     1486.16     1443.76     56.41 o 
   4   3   6      768.84      787.24     32.38 o 
   5   3   6      362.86      363.88     21.11 o 
   6   3   6      284.60      290.48     28.42 o 
   7   3   6       41.85       32.93     14.49 o 
   8   3   6      112.34      153.56     27.51 o 
   9   3   6        1.77       24.26     19.48 o 
  -9   4   6      216.83      186.65     31.68 o 
  -8   4   6       23.81       55.09     20.04 o 
  -7   4   6      282.18      316.48     27.84 o 
  -6   4   6       59.58       52.01     10.82 o 
  -5   4   6      499.48      501.53     23.57 o 
  -4   4   6      849.16      778.93     31.74 o 
  -3   4   6      615.47      636.34     21.87 o 
  -2   4   6     1575.14     1721.48     54.71 o 
  -1   4   6     1719.38     1698.68     56.24 o 
   0   4   6      432.46      424.50     17.03 o 
   1   4   6     1567.54     1570.62     55.75 o 
   2   4   6     1328.47     1450.22     53.94 o 
   3   4   6      493.27      468.57     21.83 o 
   4   4   6      810.71      782.63     34.72 o 
   5   4   6      511.92      511.65     26.25 o 
   6   4   6       65.38       93.16     15.31 o 
   7   4   6      320.85      329.12     28.48 o 
   8   4   6       24.83       31.34     15.12 o 
   9   4   6      220.54      216.11     28.43 o 
  -9   5   6        1.64       41.19     22.54 o 
  -8   5   6      189.20      180.50     24.13 o 
  -7   5   6       36.16       31.15     18.81 o 
  -6   5   6      373.69      390.07     23.18 o 
  -5   5   6       89.74       83.13     12.45 o 
  -4   5   6      546.85      577.46     25.35 o 
  -3   5   6      620.45      656.99     29.64 o 
  -2   5   6      302.21      328.26     15.95 o 
  -1   5   6      995.93     1093.37     40.64 o 
   0   5   6      519.80      550.98     21.77 o 
   1   5   6     1058.76     1187.25     40.49 o 
   2   5   6      409.26      429.55     16.21 o 
   3   5   6      701.23      750.06     29.04 o 
   4   5   6      756.00      714.02     30.07 o 
   5   5   6       81.71       73.47     13.35 o 
   6   5   6      312.62      354.68     23.97 o 
   7   5   6       31.11       31.67     15.66 o 
   8   5   6      174.39      171.75     19.99 o 
   9   5   6        1.90       46.09     21.35 o 
  -8   6   6       20.35        0.00     19.03 o 
  -7   6   6      427.20      426.00     34.30 o 
  -6   6   6       54.48       59.23     14.18 o 
  -5   6   6      811.14      864.45     37.35 o 
  -4   6   6      204.18      203.89     15.22 o 
  -3   6   6      203.70      217.83     13.60 o 
  -2   6   6      302.43      296.68     14.56 o 
  -1   6   6       59.10       72.56      7.50 o 
   0   6   6      125.45      166.28     11.45 o 
   1   6   6       39.56       60.05      7.94 o 
   2   6   6      290.12      291.57     15.13 o 
   3   6   6      181.35      167.40     13.56 o 
   4   6   6      232.40      257.43     18.31 o 
   5   6   6      860.90      891.15     47.41 o 
   6   6   6       39.79       37.36     14.14 o 
   7   6   6      455.22      489.23     28.95 o 
   8   6   6       23.53       22.55     16.05 o 
  -8   7   6       52.01       26.55     20.81 o 
  -7   7   6       26.19       26.19     17.25 o 
  -6   7   6      349.82      387.62     23.26 o 
  -5   7   6      109.47      124.15     14.35 o 
  -4   7   6      619.77      578.25     26.98 o 
  -3   7   6      121.04      124.39     14.39 o 
  -2   7   6      221.08      214.74     16.82 o 
  -1   7   6      149.86      155.47     12.18 o 
   0   7   6      379.12      427.37     20.53 o 
   1   7   6      137.59      131.85     11.24 o 
   2   7   6      149.22      141.94     11.69 o 
   3   7   6       92.42       87.83     11.37 o 
   4   7   6      503.18      558.14     44.16 o 
   5   7   6       95.41       95.22     15.63 o 
   6   7   6      408.03      308.34     29.28 o 
   7   7   6       32.63       41.58     20.58 o 
   8   7   6       71.00       55.36     23.61 o 
  -7   8   6      147.38      150.59     20.63 o 
  -6   8   6      148.21      158.45     18.28 o 
  -5   8   6       90.35       94.55     16.60 o 
  -4   8   6      307.99      316.75     21.33 o 
  -3   8   6      282.20      283.44     21.43 o 
  -2   8   6     1046.54     1069.49     45.56 o 
  -1   8   6       43.95       50.11     10.10 o 
   0   8   6     1631.08     1573.39     60.55 o 
   1   8   6       56.81       69.55     10.11 o 
   2   8   6     1199.82     1210.32     49.38 o 
   3   8   6      344.21      314.52     25.51 o 
   4   8   6      222.11      196.65     23.57 o 
   5   8   6      108.81      108.26     28.44 o 
   6   8   6      130.75      129.12     27.94 o 
   7   8   6      147.16      147.02     26.39 o 
  -7   9   6        6.74       11.81     19.80 o 
  -6   9   6       34.47       22.64     18.02 o 
  -5   9   6      168.31      153.51     22.77 o 
  -4   9   6      142.41      149.67     18.08 o 
  -3   9   6      699.34      656.14     44.62 o 
  -2   9   6      345.75      372.56     20.96 o 
  -1   9   6     1462.60     1483.70     57.44 o 
   0   9   6      373.18      386.88     32.61 o 
   1   9   6     1498.68     1434.58     61.73 o 
   2   9   6      389.62      318.49     32.64 o 
   3   9   6      730.20      700.41     42.59 o 
   4   9   6      158.69       94.46     20.01 o 
   5   9   6      187.98      205.91     31.44 o 
   6   9   6       25.31        8.55     20.86 o 
   7   9   6       10.64        0.00     22.42 o 
  -6  10   6       30.60       38.18     21.75 o 
  -5  10   6       27.56       40.79     19.67 o 
  -4  10   6      451.73      448.54     29.06 o 
  -3  10   6       17.99       15.56     15.81 o 
  -2  10   6     1467.21     1508.26     67.10 o 
  -1  10   6      143.98      182.94     18.21 o 
   0  10   6     1297.12     1330.78     58.23 o 
   1  10   6      148.35      163.30     21.63 o 
   2  10   6     1222.55     1186.56     73.40 o 
   3  10   6       11.61       21.18     18.07 o 
   4  10   6      425.50      383.21     44.95 o 
   5  10   6       28.37       34.88     24.32 o 
   6  10   6       34.21       52.18     24.38 o 
  -5  11   6      114.85      112.09     27.54 o 
  -4  11   6        8.18       22.18     22.06 o 
  -3  11   6      654.73      678.91     41.17 o 
  -2  11   6        2.33        0.00     15.38 o 
  -1  11   6     1024.17     1116.08     49.52 o 
   0  11   6      124.39       83.67     15.62 o 
   1  11   6     1005.33      966.94     53.08 o 
   2  11   6        4.57        0.00     17.67 o 
   3  11   6      643.79      646.56     45.49 o 
   4  11   6       12.07        0.00     18.93 o 
   5  11   6      118.14      148.39     27.15 o 
  -4  12   6      306.03      314.39     35.07 o 
  -3  12   6       57.15       77.45     24.01 o 
  -2  12   6      381.35      403.61     32.78 o 
  -1  12   6       34.42       24.72     15.68 o 
   0  12   6      496.76      531.03     35.34 o 
   1  12   6       23.75       17.52     19.28 o 
   2  12   6      458.52      517.87     38.69 o 
   3  12   6       61.53       45.27     31.76 o 
   4  12   6      306.82      321.29     32.15 o 
  -3  13   6      187.22      254.69     34.84 o 
  -2  13   6       35.62       22.49     21.66 o 
  -1  13   6      447.54      451.97     44.53 o 
   0  13   6       12.03       13.47     20.25 o 
   1  13   6      466.58      469.91     38.34 o 
   2  13   6       25.91        0.00     42.31 o 
   3  13   6      199.44      189.37     28.53 o 
   1   0   7        0.15        3.61      3.94 o 
   2   0   7      272.86      279.21     12.22 o 
   3   0   7      120.53      110.12      9.47 o 
   4   0   7     1133.55     1155.62     40.93 o 
   5   0   7        4.71        2.62      7.44 o 
   6   0   7      455.13      459.36     25.10 o 
   7   0   7       50.06       53.62     13.10 o 
   8   0   7      300.26      291.06     25.51 o 
   9   0   7       27.78        6.14     20.96 o 
  -9   1   7      130.28      130.36     33.64 o 
  -8   1   7       52.77       10.84     15.42 o 
  -7   1   7      232.57      274.91     20.90 o 
  -6   1   7      226.76      213.08     15.31 o 
  -5   1   7     1011.15      989.22     44.57 o 
  -4   1   7      787.12      806.23     30.05 o 
  -3   1   7     1265.50     1229.65     42.41 o 
  -2   1   7      176.87      186.67     10.72 o 
  -1   1   7     1442.29     1486.04     51.06 o 
   0   1   7       21.43       14.62      3.50 o 
   1   1   7     1515.20     1497.36     54.86 o 
   2   1   7      287.02      306.78     12.31 o 
   3   1   7     1209.74     1187.40     42.34 o 
   4   1   7      763.85      817.07     35.41 o 
   5   1   7     1093.49     1125.54     45.23 o 
   6   1   7      240.52      241.98     17.62 o 
   7   1   7      269.12      339.98     31.64 o 
   8   1   7       68.84       42.09     16.94 o 
   9   1   7      106.07       97.80     24.23 o 
  -9   2   7       33.09        0.00     21.11 o 
  -8   2   7      341.69      338.60     38.09 o 
  -7   2   7       90.36       71.20     13.89 o 
  -6   2   7     1062.51     1049.57     41.96 o 
  -5   2   7      418.30      444.75     19.13 o 
  -4   2   7      823.66      838.13     28.47 o 
  -3   2   7      345.02      354.32     14.05 o 
  -2   2   7     1224.68     1218.03     38.94 o 
  -1   2   7      464.41      466.81     19.32 o 
   0   2   7      590.84      611.95     22.17 o 
   1   2   7      333.63      327.78     15.05 o 
   2   2   7     1121.85     1150.99     44.23 o 
   3   2   7      261.85      267.40     16.37 o 
   4   2   7      736.53      754.42     34.73 o 
   5   2   7      442.73      427.54     23.04 o 
   6   2   7      999.29     1037.78     51.26 o 
   7   2   7       97.07       65.74     17.74 o 
   8   2   7      337.27      410.59     29.33 o 
   9   2   7       35.21        9.00     26.99 o 
  -9   3   7        2.25        0.00     20.40 o 
  -8   3   7       13.75       19.65     18.31 o 
  -7   3   7      281.47      300.69     18.89 o 
  -6   3   7       19.20       14.95      9.99 o 
  -5   3   7      450.99      454.61     19.45 o 
  -4   3   7      713.26      746.13     27.51 o 
  -3   3   7      732.55      727.74     26.23 o 
  -2   3   7     2514.90     2433.08     78.25 o 
  -1   3   7     1526.38     1550.68     60.39 o 
   0   3   7      393.93      330.42     16.94 o 
   1   3   7     1663.79     1745.88     56.75 o 
   2   3   7     2148.23     2156.24     83.20 o 
   3   3   7      689.33      632.59     27.32 o 
   4   3   7      650.23      666.21     31.19 o 
   5   3   7      410.58      402.82     22.94 o 
   6   3   7        3.21        0.00     11.51 o 
   7   3   7      273.14      235.36     22.76 o 
   8   3   7        7.46       10.85     18.39 o 
   9   3   7       10.72        0.00     18.92 o 
  -9   4   7       10.90        3.09     24.04 o 
  -8   4   7       63.77       68.41     21.73 o 
  -7   4   7       75.69       78.69     14.60 o 
  -6   4   7      303.78      303.83     19.60 o 
  -5   4   7      183.41      207.51     14.02 o 
  -4   4   7      906.24      892.48     33.60 o 
  -3   4   7     1107.86     1120.81     46.29 o 
  -2   4   7       79.59       60.65      7.20 o 
  -1   4   7     4884.12     4819.64    164.94 o 
   0   4   7     2148.90     2268.54     77.35 o 
   1   4   7     5309.24     5096.81    165.50 o 
   2   4   7       87.14       73.89      6.72 o 
   3   4   7     1357.20     1302.85     43.27 o 
   4   4   7      760.59      719.99     32.55 o 
   5   4   7      200.97      244.29     18.70 o 
   6   4   7      260.02      267.78     22.39 o 
   7   4   7       72.40       42.29     15.98 o 
   8   4   7       61.84       61.48     16.72 o 
   9   4   7       11.93        0.00     29.70 o 
  -8   5   7       22.52        0.00     17.30 o 
  -7   5   7       25.66       34.63     15.48 o 
  -6   5   7      402.16      405.83     23.98 o 
  -5   5   7      104.05      103.04     12.32 o 
  -4   5   7      336.64      335.08     17.12 o 
  -3   5   7      150.17      143.98     11.31 o 
  -2   5   7     1883.67     1881.28     75.07 o 
  -1   5   7      121.11      159.37     10.73 o 
   0   5   7     4193.51     3986.04    133.15 o 
   1   5   7       59.40       88.49      7.43 o 
   2   5   7     2218.33     2203.60     70.59 o 
   3   5   7      164.97      155.99     10.95 o 
   4   5   7      217.67      235.83     16.85 o 
   5   5   7      107.55      102.73     14.67 o 
   6   5   7      351.64      368.77     26.38 o 
   7   5   7       31.22       42.66     21.71 o 
   8   5   7       22.99       41.32     16.81 o 
  -8   6   7        7.66       12.49     19.33 o 
  -7   6   7        4.64        0.00     16.17 o 
  -6   6   7      118.56      141.31     15.72 o 
  -5   6   7      615.85      610.33     29.13 o 
  -4   6   7      513.72      472.90     24.33 o 
  -3   6   7     2089.45     2166.67     78.57 o 
  -2   6   7      502.87      503.92     20.71 o 
  -1   6   7     2129.77     2199.57     77.48 o 
   0   6   7       50.94       53.19      9.25 o 
   1   6   7     1999.82     2000.55     77.64 o 
   2   6   7      490.11      470.01     30.04 o 
   3   6   7     2144.28     2018.72     84.52 o 
   4   6   7      559.55      545.34     29.40 o 
   5   6   7      629.53      629.80     43.23 o 
   6   6   7      144.96      148.01     20.93 o 
   7   6   7        4.45       23.00     18.19 o 
   8   6   7        9.35        0.00     17.20 o 
  -8   7   7        6.29        9.87     19.03 o 
  -7   7   7       22.10        9.94     16.42 o 
  -6   7   7       79.33       82.73     17.96 o 
  -5   7   7      147.33      157.28     16.71 o 
  -4   7   7      632.28      645.01     31.31 o 
  -3   7   7      437.36      398.53     30.34 o 
  -2   7   7      845.37      843.15     32.27 o 
  -1   7   7      125.57      129.46     12.27 o 
   0   7   7     1111.97     1056.55     42.21 o 
   1   7   7      115.67       96.01     15.70 o 
   2   7   7      648.94      652.59     30.66 o 
   3   7   7      434.58      418.33     22.32 o 
   4   7   7      766.90      784.76     38.27 o 
   5   7   7      130.14      147.39     21.92 o 
   6   7   7      134.66      138.52     17.99 o 
   7   7   7       28.42       18.84     22.41 o 
   8   7   7        4.58        0.00     20.71 o 
  -7   8   7      102.37      100.38     19.59 o 
  -6   8   7      191.47      199.01     18.75 o 
  -5   8   7      137.97      131.02     16.21 o 
  -4   8   7      278.50      289.08     25.77 o 
  -3   8   7      563.98      612.01     31.37 o 
  -2   8   7      310.86      303.45     19.47 o 
  -1   8   7      509.64      505.44     28.52 o 
   0   8   7      488.86      460.28     22.68 o 
   1   8   7      531.93      540.93     24.65 o 
   2   8   7      360.72      378.10     20.70 o 
   3   8   7      545.08      580.47     37.95 o 
   4   8   7      353.12      372.25     28.75 o 
   5   8   7      133.15      139.81     21.05 o 
   6   8   7      177.42      147.68     35.77 o 
   7   8   7       93.33      115.31     25.18 o 
  -7   9   7       88.36      107.23     23.08 o 
  -6   9   7       44.23        8.95     18.04 o 
  -5   9   7      227.50      271.15     23.81 o 
  -4   9   7       68.06       90.62     16.33 o 
  -3   9   7      112.51      140.62     19.54 o 
  -2   9   7      468.38      420.65     27.31 o 
  -1   9   7      517.81      549.32     27.49 o 
   0   9   7      684.59      764.33     41.08 o 
   1   9   7      524.67      543.30     28.47 o 
   2   9   7      569.80      509.54     34.90 o 
   3   9   7      135.85      104.99     19.09 o 
   4   9   7       47.34       44.08     23.52 o 
   5   9   7      260.03      281.69     28.18 o 
   6   9   7       32.98       61.66     27.05 o 
   7   9   7       88.78      134.12     31.58 o 
  -6  10   7      205.02      260.30     28.24 o 
  -5  10   7       72.48       66.58     18.86 o 
  -4  10   7      340.61      381.39     26.20 o 
  -3  10   7       26.89        3.70     15.20 o 
  -2  10   7      101.13      101.54     18.34 o 
  -1  10   7      141.88      146.27     16.29 o 
   0  10   7       25.02       18.07     12.58 o 
   1  10   7      155.40      116.04     17.46 o 
   2  10   7      122.16      153.40     29.12 o 
   3  10   7       20.62        9.84     16.92 o 
   4  10   7      291.45      262.91     29.70 o 
   5  10   7       67.01       68.42     21.85 o 
   6  10   7      197.92      213.91     31.34 o 
  -5  11   7      153.14      158.99     29.56 o 
  -4  11   7       44.91       35.58     19.92 o 
  -3  11   7      173.50      151.37     22.62 o 
  -2  11   7      162.53      173.37     22.28 o 
  -1  11   7        2.65        4.42     15.17 o 
   0  11   7       16.83       19.23     13.72 o 
   1  11   7        9.92       32.91     15.45 o 
   2  11   7      157.04      171.65     24.75 o 
   3  11   7      188.60      178.89     24.76 o 
   4  11   7       44.40        0.00     19.92 o 
   5  11   7      150.77      217.35     51.75 o 
  -4  12   7      113.57      144.57     27.94 o 
  -3  12   7       33.56       58.85     20.85 o 
  -2  12   7       31.57       39.18     18.99 o 
  -1  12   7       36.94       21.82     17.61 o 
   0  12   7        8.54        6.13     16.61 o 
   1  12   7       46.89       48.69     19.71 o 
   2  12   7       29.27       45.41     20.48 o 
   3  12   7       43.54       44.12     22.68 o 
   4  12   7      116.30      115.97     36.87 o 
  -2  13   7       43.02       69.22     20.98 o 
  -1  13   7       11.51       10.33     21.79 o 
   0  13   7       40.86       33.59     19.29 o 
   1  13   7       11.24       23.36     26.10 o 
   2  13   7       29.81       19.94     22.73 o 
   0   0   8     3561.26     3815.20    179.61 o 
   1   0   8     1305.05     1160.48     46.71 o 
   2   0   8     4523.55     4606.12    177.89 o 
   3   0   8     1804.60     1800.36     62.21 o 
   4   0   8      342.14      358.75     18.13 o 
   5   0   8      261.08      239.56     15.93 o 
   6   0   8       46.64       50.08     11.58 o 
   7   0   8      199.95      179.50     17.18 o 
   8   0   8       59.37       37.29     16.79 o 
   9   0   8       66.05       47.53     27.54 o 
  -9   1   8       25.34       20.31     32.94 o 
  -8   1   8       28.00       25.55     16.71 o 
  -7   1   8      279.40      306.33     21.32 o 
  -6   1   8      156.51      173.45     14.16 o 
  -5   1   8      560.21      561.39     24.33 o 
  -4   1   8     1066.64     1113.65     38.51 o 
  -3   1   8      665.45      685.76     28.89 o 
  -2   1   8     4315.67     4167.65    141.49 o 
  -1   1   8     8558.09     8779.44    302.95 o 
   0   1   8    12538.03    12517.71    477.07 o 
   1   1   8     8316.18     8366.50    327.29 o 
   2   1   8     4271.00     4309.60    141.65 o 
   3   1   8      730.87      782.31     27.41 o 
   4   1   8      925.87      986.24     44.56 o 
   5   1   8      454.77      485.52     25.61 o 
   6   1   8      194.54      169.65     16.89 o 
   7   1   8      268.25      272.28     23.27 o 
   8   1   8       37.25       53.18     17.66 o 
   9   1   8       29.26       26.95     25.21 o 
  -9   2   8        3.65        9.07     24.71 o 
  -8   2   8       16.84        8.28     15.88 o 
  -7   2   8      163.89      181.09     17.51 o 
  -6   2   8      222.62      232.81     21.89 o 
  -5   2   8     1020.89      996.53     38.74 o 
  -4   2   8     1449.57     1432.45     52.41 o 
  -3   2   8     1032.84      989.40     34.85 o 
  -2   2   8     1927.15     1919.83     69.86 o 
  -1   2   8     1071.55     1030.38     32.80 o 
   0   2   8     2288.89     2288.41     77.03 o 
   1   2   8      881.98      796.47     34.64 o 
   2   2   8     2245.36     2279.61     81.72 o 
   3   2   8      931.17      934.32     34.45 o 
   4   2   8     1596.33     1559.96     56.43 o 
   5   2   8      962.78      880.80     45.77 o 
   6   2   8      275.88      270.34     18.81 o 
   7   2   8      156.07      217.27     39.13 o 
   8   2   8        6.55       17.41     16.86 o 
   9   2   8        6.48       20.99     21.05 o 
  -9   3   8       61.36       63.62     27.68 o 
  -8   3   8       45.21       66.55     19.81 o 
  -7   3   8      183.73      189.53     23.00 o 
  -6   3   8      404.59      375.17     20.36 o 
  -5   3   8      675.62      700.33     28.57 o 
  -4   3   8      682.59      651.83     27.17 o 
  -3   3   8     2593.26     2598.17     88.12 o 
  -2   3   8      885.88      897.63     28.21 o 
  -1   3   8      457.43      449.86     19.20 o 
   0   3   8      204.65      208.90     10.21 o 
   1   3   8      363.13      370.56     16.32 o 
   2   3   8      622.62      629.01     27.75 o 
   3   3   8     2579.13     2579.82     94.03 o 
   4   3   8      717.68      771.97     32.87 o 
   5   3   8      716.95      711.85     36.78 o 
   6   3   8      385.29      371.57     29.06 o 
   7   3   8      132.06      106.12     18.83 o 
   8   3   8       52.74       82.49     20.56 o 
   9   3   8       55.41       49.59     22.66 o 
  -9   4   8       73.73        0.00     30.17 o 
  -8   4   8       55.07       88.39     21.02 o 
  -7   4   8       61.61       66.77     16.12 o 
  -6   4   8       90.13       77.00     12.02 o 
  -5   4   8      127.47      161.46     13.04 o 
  -4   4   8      500.07      495.53     23.26 o 
  -3   4   8      773.99      769.16     30.14 o 
  -2   4   8     1581.39     1612.13     54.07 o 
  -1   4   8     1116.42     1183.25     44.01 o 
   0   4   8      746.38      699.31     26.28 o 
   1   4   8     1059.39     1128.11     40.76 o 
   2   4   8     1487.18     1485.62     53.93 o 
   3   4   8      693.37      698.53     27.60 o 
   4   4   8      522.55      520.51     27.97 o 
   5   4   8      135.66      134.90     15.74 o 
   6   4   8      109.85       87.76     17.35 o 
   7   4   8       77.10      110.92     21.55 o 
   8   4   8       66.41       63.00     19.13 o 
   9   4   8       70.03      120.51     24.76 o 
  -8   5   8      161.12      142.49     24.14 o 
  -7   5   8      160.29      145.16     18.61 o 
  -6   5   8      121.53      120.18     14.35 o 
  -5   5   8      103.92      101.56     12.23 o 
  -4   5   8      163.40      175.68     13.65 o 
  -3   5   8      181.61      168.23     12.88 o 
  -2   5   8      654.22      625.08     27.71 o 
  -1   5   8      244.80      233.49     12.68 o 
   0   5   8      854.05      902.63     33.24 o 
   1   5   8      288.35      288.98     12.92 o 
   2   5   8      738.12      729.43     26.30 o 
   3   5   8      188.12      176.19     13.64 o 
   4   5   8      178.46      203.95     17.82 o 
   5   5   8       69.60       87.02     14.68 o 
   6   5   8      114.64      125.45     17.78 o 
   7   5   8      185.07      171.55     20.92 o 
   8   5   8      134.88      192.26     23.89 o 
  -8   6   8       67.64       99.24     23.79 o 
  -7   6   8      115.15      122.04     23.97 o 
  -6   6   8      503.56      545.45     30.50 o 
  -5   6   8      144.72      154.23     15.02 o 
  -4   6   8      618.71      589.39     27.46 o 
  -3   6   8      153.61      158.19     13.11 o 
  -2   6   8      164.50      163.77     10.84 o 
  -1   6   8      146.05      176.50     13.19 o 
   0   6   8        6.24        0.00      6.73 o 
   1   6   8      129.06      139.40     11.30 o 
   2   6   8      127.56      137.03     11.41 o 
   3   6   8      207.86      213.36     14.71 o 
   4   6   8      570.89      584.66     32.55 o 
   5   6   8      175.06      186.89     18.25 o 
   6   6   8      523.93      626.21     38.52 o 
   7   6   8      104.29      100.87     21.90 o 
   8   6   8       76.61      103.21     21.39 o 
  -8   7   8        6.61        0.00     20.69 o 
  -7   7   8      109.71      111.06     19.11 o 
  -6   7   8       79.33       61.02     14.69 o 
  -5   7   8      524.94      514.62     31.46 o 
  -4   7   8      351.81      327.50     19.15 o 
  -3   7   8      293.61      263.41     17.06 o 
  -2   7   8      128.32      150.64     12.22 o 
  -1   7   8      516.96      530.25     24.74 o 
   0   7   8       15.44       15.43      8.48 o 
   1   7   8      518.96      547.48     24.68 o 
   2   7   8       84.31       82.32     10.69 o 
   3   7   8      269.67      283.97     18.22 o 
   4   7   8      270.87      246.15     21.49 o 
   5   7   8      575.88      592.19     32.86 o 
   6   7   8       83.15       96.02     18.29 o 
   7   7   8      110.48      126.78     23.06 o 
   8   7   8       16.75       37.38     22.68 o 
  -7   8   8       48.17       42.90     19.08 o 
  -6   8   8       23.74       28.00     14.42 o 
  -5   8   8      111.09      148.11     18.71 o 
  -4   8   8       31.40       21.78     13.26 o 
  -3   8   8      118.57      111.01     15.51 o 
  -2   8   8      404.78      428.95     24.44 o 
  -1   8   8      482.54      453.26     24.57 o 
   0   8   8     1137.39     1068.71     43.49 o 
   1   8   8      543.15      584.41     25.19 o 
   2   8   8      402.29      394.50     23.28 o 
   3   8   8      135.69      150.42     16.75 o 
   4   8   8       36.08       36.13     14.13 o 
   5   8   8      112.44      117.89     26.69 o 
   6   8   8       10.68        0.00     17.81 o 
   7   8   8       61.62       91.81     33.47 o 
  -7   9   8       82.99       50.68     21.48 o 
  -6   9   8       22.03       31.34     17.84 o 
  -5   9   8      195.17      235.07     22.80 o 
  -4   9   8      318.14      327.72     24.42 o 
  -3   9   8      626.57      651.29     36.04 o 
  -2   9   8      244.64      248.13     22.69 o 
  -1   9   8      586.95      531.26     26.85 o 
   0   9   8      327.67      345.88     20.33 o 
   1   9   8      612.73      563.30     26.67 o 
   2   9   8      223.90      229.64     20.36 o 
   3   9   8      667.39      684.83     43.05 o 
   4   9   8      329.61      314.49     28.35 o 
   5   9   8      191.46      207.77     26.03 o 
   6   9   8       19.00       10.46     23.52 o 
   7   9   8       85.96       62.03     25.90 o 
  -6  10   8       53.72       44.91     21.24 o 
  -5  10   8       51.93       57.72     19.08 o 
  -4  10   8      256.27      333.51     25.46 o 
  -3  10   8       95.75      127.85     18.14 o 
  -2  10   8      402.61      361.81     24.01 o 
  -1  10   8      122.44      143.02     16.77 o 
   0  10   8      402.24      473.39     37.50 o 
   1  10   8      128.69      154.48     18.91 o 
   2  10   8      310.48      308.77     37.36 o 
   3  10   8      115.57       60.86     19.58 o 
   4  10   8      208.82      257.49     51.31 o 
   5  10   8       54.53       66.51     22.00 o 
   6  10   8       46.17       44.08     28.20 o 
  -5  11   8       69.36       95.28     30.31 o 
  -4  11   8      119.80      131.13     23.35 o 
  -3  11   8      192.83      212.25     28.21 o 
  -2  11   8      707.15      735.24     46.31 o 
  -1  11   8      382.86      411.87     29.10 o 
   0  11   8      751.12      715.11     40.62 o 
   1  11   8      359.87      331.81     27.81 o 
   2  11   8      668.62      698.98     46.63 o 
   3  11   8      170.66      130.00     25.39 o 
   4  11   8      106.14       91.80     25.39 o 
   5  11   8       55.51       47.23     23.26 o 
  -4  12   8      108.35      125.82     25.26 o 
  -3  12   8       74.28       71.15     21.38 o 
  -2  12   8      223.58      257.24     27.34 o 
  -1  12   8      197.52      197.24     23.59 o 
   0  12   8      168.92      165.44     21.65 o 
   1  12   8      196.90      216.42     28.20 o 
   2  12   8      250.04      234.44     29.76 o 
   3  12   8       73.50       74.45     23.25 o 
   4  12   8      122.58      115.07     28.00 o 
  -2  13   8      164.31       92.47     22.98 o 
  -1  13   8      138.99      132.04     26.15 o 
   0  13   8      205.44      211.56     25.11 o 
   1  13   8      144.19      174.10     27.08 o 
   2  13   8      163.05      170.76     26.97 o 
   1   0   9        6.44       20.04      6.46 o 
   2   0   9      164.30      174.14      9.25 o 
   3   0   9      870.81      859.53     31.53 o 
   4   0   9      412.22      377.99     18.39 o 
   5   0   9      110.92       99.23     10.95 o 
   6   0   9      159.35      217.82     19.26 o 
   7   0   9       61.85       87.78     15.08 o 
   8   0   9       59.92       61.96     23.30 o 
   9   0   9      108.80      161.79     31.12 o 
  -9   1   9       15.69        0.00     25.65 o 
  -8   1   9      161.60      147.54     23.89 o 
  -7   1   9        8.90       16.64     13.92 o 
  -6   1   9      366.65      389.88     22.53 o 
  -5   1   9      397.82      412.09     21.18 o 
  -4   1   9     1293.84     1280.03     46.90 o 
  -3   1   9     1043.66     1067.67     37.77 o 
  -2   1   9     1161.97     1196.55     45.99 o 
  -1   1   9      293.01      341.20     12.86 o 
   0   1   9     2177.98     2054.27     69.83 o 
   1   1   9      191.00      214.97     19.06 o 
   2   1   9     1220.34     1270.45     43.47 o 
   3   1   9      973.73     1033.84     37.94 o 
   4   1   9     1193.27     1147.56     50.53 o 
   5   1   9      441.90      425.10     21.15 o 
   6   1   9      363.30      380.74     25.02 o 
   7   1   9        2.80        4.50     14.12 o 
   8   1   9      202.60      226.03     28.87 o 
   9   1   9       11.35        0.00     19.48 o 
  -9   2   9       69.03       25.98     43.41 o 
  -8   2   9       56.24       60.09     17.62 o 
  -7   2   9      474.41      462.08     29.23 o 
  -6   2   9      226.30      235.77     16.74 o 
  -5   2   9      569.39      564.38     24.94 o 
  -4   2   9      290.96      303.02     15.11 o 
  -3   2   9      246.16      244.87     11.26 o 
  -2   2   9      298.81      277.88     12.14 o 
  -1   2   9      474.21      501.36     19.54 o 
   0   2   9       12.82       10.37      4.29 o 
   1   2   9      469.46      470.46     20.21 o 
   2   2   9      315.78      314.95     14.88 o 
   3   2   9      135.90      158.70     13.30 o 
   4   2   9      304.44      334.78     16.75 o 
   5   2   9      462.35      505.17     29.07 o 
   6   2   9      226.71      257.80     22.93 o 
   7   2   9      476.84      429.50     33.70 o 
   8   2   9       53.16       25.53     19.06 o 
   9   2   9       71.39       37.60     23.36 o 
  -9   3   9        7.39        0.00     43.87 o 
  -8   3   9       77.20       85.24     21.76 o 
  -7   3   9        8.01        0.00     14.29 o 
  -6   3   9      444.43      432.14     27.82 o 
  -5   3   9      235.11      243.68     14.15 o 
  -4   3   9      102.77      106.91     10.02 o 
  -3   3   9     1993.10     1992.78     70.55 o 
  -2   3   9       49.03       50.38      6.73 o 
  -1   3   9     1963.84     2003.26     67.79 o 
   0   3   9       27.88       33.90      5.39 o 
   1   3   9     1891.93     1963.77     67.94 o 
   2   3   9       19.87       29.39      6.09 o 
   3   3   9     2109.49     2124.14     75.62 o 
   4   3   9      133.59      128.53     10.55 o 
   5   3   9      182.48      207.08     16.42 o 
   6   3   9      462.65      420.14     31.47 o 
   7   3   9        9.53        7.34     16.72 o 
   8   3   9       67.22       66.93     24.58 o 
   9   3   9        9.13        0.00     24.81 o 
  -8   4   9       50.60       55.34     26.29 o 
  -7   4   9       39.14       40.21     15.77 o 
  -6   4   9      100.10       91.02     14.26 o 
  -5   4   9      457.35      424.53     22.87 o 
  -4   4   9      453.67      416.43     27.83 o 
  -3   4   9      225.91      220.95     14.11 o 
  -2   4   9     2507.12     2427.14     85.90 o 
  -1   4   9      100.02      115.25      8.00 o 
   0   4   9     8075.04     8034.72    285.17 o 
   1   4   9       61.43       67.22      7.46 o 
   2   4   9     2663.71     2620.60     86.34 o 
   3   4   9      295.69      289.34     13.65 o 
   4   4   9      471.09      471.80     21.74 o 
   5   4   9      506.25      529.71     26.37 o 
   6   4   9      112.35       89.65     16.55 o 
   7   4   9       24.34        4.48     19.95 o 
   8   4   9       52.58       74.13     21.69 o 
  -8   5   9        2.83        0.00     21.56 o 
  -7   5   9       68.45       63.06     18.06 o 
  -6   5   9       32.75       36.84     12.94 o 
  -5   5   9      271.66      259.24     17.47 o 
  -4   5   9        1.08        0.00      8.24 o 
  -3   5   9      700.49      663.98     28.13 o 
  -2   5   9       71.71       75.43      8.43 o 
  -1   5   9     3712.74     3643.13    124.23 o 
   0   5   9       41.98       42.69      6.80 o 
   1   5   9     3760.60     3728.66    124.17 o 
   2   5   9      112.33      118.74     11.64 o 
   3   5   9      638.47      616.23     30.27 o 
   4   5   9        2.28        0.00      8.39 o 
   5   5   9      290.30      280.42     21.92 o 
   6   5   9       28.65       35.68     15.54 o 
   7   5   9       58.59       84.97     26.36 o 
   8   5   9        1.53        0.00     19.94 o 
  -8   6   9       10.07        0.00     24.28 o 
  -7   6   9       21.69        0.00     16.00 o 
  -6   6   9       81.12      101.64     14.95 o 
  -5   6   9      226.79      245.56     20.18 o 
  -4   6   9     1437.91     1353.99     54.68 o 
  -3   6   9       90.17       74.08     10.77 o 
  -2   6   9     3086.81     3045.36    108.07 o 
  -1   6   9       66.61       59.13      8.36 o 
   0   6   9     2667.92     2722.01     99.88 o 
   1   6   9       85.30      101.81     10.05 o 
   2   6   9     3055.74     2839.43    107.41 o 
   3   6   9      109.90      115.45     14.02 o 
   4   6   9     1486.38     1429.40     65.59 o 
   5   6   9      211.10      231.10     20.49 o 
   6   6   9       83.84       79.68     16.64 o 
   7   6   9       19.06       32.61     16.78 o 
   8   6   9       10.12       17.84     22.01 o 
  -7   7   9        7.12        3.12     21.30 o 
  -6   7   9       13.16        0.00     12.95 o 
  -5   7   9      212.02      208.76     17.82 o 
  -4   7   9       64.23       61.01     12.35 o 
  -3   7   9      817.82      867.32     39.99 o 
  -2   7   9       68.50       69.50     12.22 o 
  -1   7   9     1355.41     1383.10     55.33 o 
   0   7   9       13.22        7.26      8.77 o 
   1   7   9     1454.03     1469.25     55.41 o 
   2   7   9       60.18       44.75     10.89 o 
   3   7   9      866.77      844.53     39.45 o 
   4   7   9       37.68       38.90     14.21 o 
   5   7   9      200.12      221.65     21.01 o 
   6   7   9        4.31        3.31     15.17 o 
   7   7   9        4.30        0.00     18.72 o 
  -7   8   9       49.27       31.70     20.14 o 
  -6   8   9      163.00      164.84     20.73 o 
  -5   8   9       57.69       65.11     16.08 o 
  -4   8   9      238.45      218.21     21.74 o 
  -3   8   9      261.57      268.93     25.17 o 
  -2   8   9      744.95      749.07     36.99 o 
  -1   8   9      106.61       96.58     12.53 o 
   0   8   9      737.21      796.29     34.49 o 
   1   8   9      112.91      114.73     12.40 o 
   2   8   9      763.73      784.64     36.51 o 
   3   8   9      234.98      244.01     21.13 o 
   4   8   9      237.59      253.72     23.80 o 
   5   8   9       59.23       24.20     17.62 o 
   6   8   9      161.07      130.83     23.84 o 
   7   8   9       57.77       77.86     27.47 o 
  -6   9   9      108.24      108.98     25.90 o 
  -5   9   9      108.35      118.58     19.48 o 
  -4   9   9       23.86       37.43     15.34 o 
  -3   9   9      325.47      343.25     24.04 o 
  -2   9   9        9.88       17.47     13.01 o 
  -1   9   9      471.93      447.81     23.23 o 
   0   9   9       48.14       20.72     11.14 o 
   1   9   9      414.98      366.42     23.93 o 
   2   9   9       21.35       33.01     13.63 o 
   3   9   9      329.69      315.60     28.44 o 
   4   9   9       10.57       18.95     18.38 o 
   5   9   9      118.54      123.97     23.12 o 
   6   9   9       76.80       37.08     21.91 o 
  -6  10   9      100.15      137.24     25.48 o 
  -5  10   9       51.39      104.45     20.26 o 
  -4  10   9      146.48      135.02     20.13 o 
  -3  10   9       34.63       38.89     15.53 o 
  -2  10   9       20.88       12.32     17.24 o 
  -1  10   9       57.85       19.05     15.14 o 
   0  10   9       47.06       43.68     13.84 o 
   1  10   9       45.18       34.37     15.30 o 
   2  10   9       25.43       11.86     17.58 o 
   3  10   9       27.13       52.25     26.24 o 
   4  10   9      137.89      136.70     23.83 o 
   5  10   9       50.25       88.78     23.26 o 
   6  10   9      105.33      110.68     30.69 o 
  -5  11   9       21.64       45.29     20.68 o 
  -4  11   9      170.26      172.39     24.93 o 
  -3  11   9       21.81        3.72     17.81 o 
  -2  11   9       67.18       48.77     22.13 o 
  -1  11   9       14.18       21.92     15.82 o 
   0  11   9        0.46        0.00     14.91 o 
   1  11   9       19.85       41.34     17.12 o 
   2  11   9       75.50      104.00     21.27 o 
   3  11   9       18.57        0.81     23.55 o 
   4  11   9      190.84      177.08     26.97 o 
   5  11   9       18.20        0.00     22.27 o 
  -3  12   9       90.64      115.71     22.61 o 
  -2  12   9        2.14        0.00     17.33 o 
  -1  12   9       91.15      105.62     20.54 o 
   0  12   9        1.23        6.85     16.98 o 
   1  12   9       85.34       95.01     23.02 o 
   2  12   9        1.47        0.00     19.88 o 
   3  12   9       82.43       84.14     25.87 o 
  -1  13   9       48.86       80.51     24.25 o 
   0  13   9        4.71       14.02     20.76 o 
   1  13   9       48.02       70.57     23.79 o 
   0   0  10     1034.52     1137.59     56.42 o 
   1   0  10      166.65      142.13     10.40 o 
   2   0  10      937.64      974.50     37.66 o 
   3   0  10      432.49       91.51    130.59 o 
   4   0  10       77.15       71.89      9.34 o 
   5   0  10       24.77       29.69     10.44 o 
   6   0  10       72.85       58.35     14.73 o 
   7   0  10       64.60       87.47     17.66 o 
   8   0  10        7.70        0.60     22.45 o 
   9   0  10       42.30       21.15     26.21 o 
  -9   1  10        6.36       43.17     34.64 o 
  -8   1  10        0.48        0.00     18.60 o 
  -7   1  10      336.95      312.38     26.06 o 
  -6   1  10      137.42      139.27     20.17 o 
  -5   1  10      198.15      179.55     17.33 o 
  -4   1  10      581.10      536.73     24.46 o 
  -3   1  10        0.45        0.00      6.35 o 
  -2   1  10     4335.03     4474.26    149.24 o 
  -1   1  10      627.38      731.41     30.07 o 
   0   1  10     9774.74     9954.80    350.69 o 
   1   1  10      701.87      783.11     29.99 o 
   2   1  10     3975.75     3877.13    138.88 o 
   3   1  10        4.96        1.89      6.15 o 
   4   1  10      576.42      548.14     24.34 o 
   5   1  10      210.13      217.64     15.54 o 
   6   1  10      143.58      164.43     19.12 o 
   7   1  10      352.35      403.74     56.46 o 
   8   1  10        1.19       14.27     28.95 o 
   9   1  10        6.43       13.43     26.81 o 
  -9   2  10        2.61        0.00     23.59 o 
  -8   2  10        2.15       34.82     18.08 o 
  -7   2  10       18.50       21.56     15.62 o 
  -6   2  10       46.56       35.58     14.20 o 
  -5   2  10      361.53      360.48     23.91 o 
  -4   2  10       56.77       48.36      7.58 o 
  -3   2  10      770.78      764.06     27.58 o 
  -2   2  10      518.75      512.62     18.15 o 
  -1   2  10      824.54      768.84     28.16 o 
   0   2  10     1015.69     1184.89     48.39 o 
   1   2  10      831.12      779.22     30.52 o 
   2   2  10      389.72      424.48     24.49 o 
   3   2  10      628.06      660.41     29.48 o 
   4   2  10       16.55       24.81      8.31 o 
   5   2  10      379.96      355.92     21.41 o 
   6   2  10       62.87       60.14     14.43 o 
   7   2  10       13.51        8.27     17.34 o 
   8   2  10        4.22        0.00     28.68 o 
   9   2  10        1.76        8.73     24.11 o 
  -8   3  10        0.42       20.02     17.52 o 
  -7   3  10      176.64      216.87     21.45 o 
  -6   3  10      109.24       83.30     16.00 o 
  -5   3  10      995.51      999.32     45.45 o 
  -4   3  10     1188.94     1197.93     43.40 o 
  -3   3  10      786.80      743.14     29.72 o 
  -2   3  10      775.23      763.56     29.66 o 
  -1   3  10        8.01        0.00      4.71 o 
   0   3  10      170.57      168.91      9.68 o 
   1   3  10       24.00       21.87      5.92 o 
   2   3  10      866.28      853.09     30.43 o 
   3   3  10      870.64      838.07     32.26 o 
   4   3  10     1159.34     1147.25     50.42 o 
   5   3  10     1016.69     1044.34     45.71 o 
   6   3  10       88.97      104.72     16.24 o 
   7   3  10      157.39      137.76     20.29 o 
   8   3  10        0.11       23.63     20.03 o 
  -8   4  10      129.65      105.51     29.65 o 
  -7   4  10       19.05       29.92     19.34 o 
  -6   4  10       86.04       73.57     19.06 o 
  -5   4  10      207.61      179.35     15.47 o 
  -4   4  10      576.22      596.01     26.57 o 
  -3   4  10      277.40      295.25     16.03 o 
  -2   4  10      868.83      889.62     33.73 o 
  -1   4  10      690.61      668.86     26.09 o 
   0   4  10       47.89       35.13      6.59 o 
   1   4  10      719.88      686.05     26.18 o 
   2   4  10      913.76      938.66     34.21 o 
   3   4  10      309.81      283.76     14.85 o 
   4   4  10      592.64      568.80     26.71 o 
   5   4  10      165.68      138.58     13.72 o 
   6   4  10      152.78      145.24     29.66 o 
   7   4  10       25.14        8.78     18.21 o 
   8   4  10      147.93      155.97     25.92 o 
  -8   5  10       40.34       38.66     22.60 o 
  -7   5  10      179.29      191.78     26.18 o 
  -6   5  10       31.93       28.60     18.17 o 
  -5   5  10      227.59      224.19     18.17 o 
  -4   5  10       22.28       33.49      9.63 o 
  -3   5  10      711.05      727.03     49.97 o 
  -2   5  10      112.09      120.69      9.66 o 
  -1   5  10      409.28      423.05     19.17 o 
   0   5  10       15.12       29.25      6.75 o 
   1   5  10      455.95      482.41     19.57 o 
   2   5  10       86.44       93.38     10.25 o 
   3   5  10      699.37      687.25     32.90 o 
   4   5  10       10.46        8.96     10.14 o 
   5   5  10      258.65      262.00     40.06 o 
   6   5  10       41.75       62.88     19.37 o 
   7   5  10      203.93      187.77     24.32 o 
   8   5  10       46.25       28.24     21.81 o 
  -8   6  10       82.12       76.74     24.79 o 
  -7   6  10       31.26       47.48     21.99 o 
  -6   6  10      537.80      538.15     37.51 o 
  -5   6  10        2.58       11.08     12.56 o 
  -4   6  10      352.98      397.16     21.60 o 
  -3   6  10      289.75      276.69     17.78 o 
  -2   6  10      172.10      191.67     15.46 o 
  -1   6  10      296.76      324.08     18.15 o 
   0   6  10      118.12      122.75     11.53 o 
   1   6  10      321.65      364.70     18.38 o 
   2   6  10      130.99      113.98     11.79 o 
   3   6  10      292.43      302.14     20.84 o 
   4   6  10      423.34      383.10     24.64 o 
   5   6  10        5.73        0.00     12.73 o 
   6   6  10      527.94      476.49     41.69 o 
   7   6  10       36.51       27.39     18.03 o 
   8   6  10       84.86       95.05     29.16 o 
  -7   7  10      202.49      220.24     30.13 o 
  -6   7  10       43.96       26.17     25.46 o 
  -5   7  10      553.84      547.66     33.01 o 
  -4   7  10       16.59       26.91     11.41 o 
  -3   7  10      339.87      321.54     21.19 o 
  -2   7  10       72.50       65.41     11.89 o 
  -1   7  10      223.79      225.44     22.60 o 
   0   7  10       89.81       71.88     13.22 o 
   1   7  10      186.89      165.13     14.07 o 
   2   7  10       49.30       59.67     11.99 o 
   3   7  10      357.81      330.40     24.47 o 
   4   7  10       10.01       10.80     15.26 o 
   5   7  10      557.74      497.60     32.40 o 
   6   7  10       38.36       25.56     18.42 o 
   7   7  10      199.43      248.24     29.66 o 
  -7   8  10       42.13       26.86     23.57 o 
  -6   8  10       25.04       38.91     22.09 o 
  -5   8  10       76.20       61.25     18.39 o 
  -4   8  10       59.28       60.17     15.12 o 
  -3   8  10       30.18       67.62     18.26 o 
  -2   8  10       85.98       66.66     19.07 o 
  -1   8  10      438.75      483.22     23.22 o 
   0   8  10       45.47       22.67     10.49 o 
   1   8  10      334.63      375.82     21.90 o 
   2   8  10      115.08      124.75     14.14 o 
   3   8  10       24.77       19.81     13.87 o 
   4   8  10       46.29       68.72     21.41 o 
   5   8  10       94.22       89.45     18.28 o 
   6   8  10       23.98       63.13     21.42 o 
   7   8  10       39.44       70.65     28.48 o 
  -6   9  10       53.38        8.83     22.93 o 
  -5   9  10      106.93      101.62     20.68 o 
  -4   9  10      351.15      371.34     25.76 o 
  -3   9  10      278.80      297.77     23.02 o 
  -2   9  10      556.36      497.46     27.68 o 
  -1   9  10       69.90       52.35     13.88 o 
   0   9  10      175.07      190.77     16.21 o 
   1   9  10       57.65       47.55     17.38 o 
   2   9  10      454.60      428.08     26.53 o 
   3   9  10      234.71      224.97     25.62 o 
   4   9  10      314.88      294.19     29.31 o 
   5   9  10       92.20       94.13     22.39 o 
   6   9  10       56.98       60.22     22.68 o 
  -5  10  10       40.48       38.76     21.07 o 
  -4  10  10        0.63        0.28     16.07 o 
  -3  10  10       59.16       68.94     17.11 o 
  -2  10  10       38.76        6.22     18.87 o 
  -1  10  10      121.16      123.85     22.17 o 
   0  10  10      130.02       94.28     15.57 o 
   1  10  10      211.06      227.43     20.79 o 
   2  10  10       46.94       33.04     18.06 o 
   3  10  10       72.31       80.95     21.13 o 
   4  10  10        0.31        0.00     18.49 o 
   5  10  10       39.22       15.87     21.07 o 
  -4  11  10      101.22       54.41     24.17 o 
  -3  11  10       85.82       62.72     19.90 o 
  -2  11  10      492.05      588.27     36.42 o 
  -1  11  10        4.63        0.00     15.74 o 
   0  11  10     1026.37      986.87     56.86 o 
   1  11  10       10.22        1.01     16.45 o 
   2  11  10      522.49      512.57     40.19 o 
   3  11  10       99.95      128.14     24.51 o 
   4  11  10       98.77      100.13     24.88 o 
  -3  12  10      121.49      135.66     23.58 o 
  -2  12  10        0.86        0.00     17.66 o 
  -1  12  10      163.06      188.13     23.62 o 
   0  12  10       10.69       32.83     20.04 o 
   1  12  10      163.42      151.16     26.06 o 
   2  12  10        0.99        0.00     19.24 o 
   3  12  10      155.25      149.48     27.41 o 
   1   0  11      353.73      359.19     18.86 o 
   2   0  11       26.79       26.44      7.06 o 
   3   0  11      592.94      598.63     25.76 o 
   4   0  11      228.41      246.79     16.54 o 
   5   0  11      570.06      628.78     33.39 o 
   6   0  11      216.63      203.25     20.01 o 
   7   0  11       41.77       71.19     25.25 o 
   8   0  11       55.30       27.87     22.09 o 
   9   0  11       39.99       30.46     23.54 o 
  -8   1  11       85.67       74.63     39.22 o 
  -7   1  11      137.62      114.81     19.44 o 
  -6   1  11      173.19      203.74     29.07 o 
  -5   1  11      198.22      233.06     17.01 o 
  -4   1  11      636.62      672.86     31.77 o 
  -3   1  11      500.34      474.99     20.56 o 
  -2   1  11      705.99      700.17     29.91 o 
  -1   1  11      530.85      491.78     19.32 o 
   0   1  11      960.57      976.45     38.21 o 
   1   1  11      457.78      430.48     21.74 o 
   2   1  11      759.07      767.36     29.98 o 
   3   1  11      394.02      377.91     21.58 o 
   4   1  11      730.22      662.90     31.36 o 
   5   1  11      170.58      169.37     15.52 o 
   6   1  11      178.14      191.68     29.35 o 
   7   1  11      149.58      202.87     26.90 o 
   8   1  11       72.53       64.86     20.92 o 
  -8   2  11       55.67       37.35     18.36 o 
  -7   2  11      161.22      159.94     20.37 o 
  -6   2  11      166.45      173.42     17.76 o 
  -5   2  11      122.61      127.65     18.89 o 
  -4   2  11      583.82      641.17     28.61 o 
  -3   2  11      199.19      191.69     13.75 o 
  -2   2  11     1306.64     1302.08     52.58 o 
  -1   2  11      105.87      107.27      8.52 o 
   0   2  11      588.77      552.68     21.45 o 
   1   2  11      108.01      105.63      8.64 o 
   2   2  11     1517.15     1511.65     53.32 o 
   3   2  11      147.06      162.81     12.06 o 
   4   2  11      545.88      521.53     25.68 o 
   5   2  11      108.94      120.22     14.10 o 
   6   2  11      144.85      175.83     18.80 o 
   7   2  11      136.61      134.18     21.98 o 
   8   2  11       41.70       37.85     20.63 o 
  -8   3  11        2.12       13.62     17.78 o 
  -7   3  11        9.79        0.00     16.43 o 
  -6   3  11       54.65       41.27     18.15 o 
  -5   3  11       47.67       48.90     14.06 o 
  -4   3  11      471.35      464.50     26.42 o 
  -3   3  11      536.84      505.36     31.01 o 
  -2   3  11     1354.85     1323.20     54.91 o 
  -1   3  11     1331.79     1276.87     46.04 o 
   0   3  11      542.96      531.01     21.43 o 
   1   3  11     1362.86     1336.52     46.67 o 
   2   3  11     1586.93     1623.42     52.47 o 
   3   3  11      474.94      446.09     21.63 o 
   4   3  11      596.95      581.67     27.10 o 
   5   3  11       15.65       17.89     10.70 o 
   6   3  11       51.51       42.18     14.52 o 
   7   3  11       14.75        0.00     17.87 o 
   8   3  11        8.66        0.00     18.50 o 
  -8   4  11       33.82       11.70     30.94 o 
  -7   4  11       15.75       13.10     19.16 o 
  -6   4  11      428.80      381.78     31.33 o 
  -5   4  11       31.22       31.26     16.20 o 
  -4   4  11      540.21      541.12     31.79 o 
  -3   4  11      560.36      547.16     34.85 o 
  -2   4  11     1178.92     1216.98     42.53 o 
  -1   4  11     1392.12     1444.54     50.74 o 
   0   4  11     1353.21     1395.53     49.38 o 
   1   4  11     1445.96     1423.12     50.97 o 
   2   4  11     1098.14     1128.50     42.66 o 
   3   4  11      563.77      584.27     24.02 o 
   4   4  11      642.42      588.60     34.00 o 
   5   4  11       20.95        6.47     10.41 o 
   6   4  11      412.43      355.36     30.57 o 
   7   4  11       14.10       18.99     23.04 o 
   8   4  11       23.73       34.53     24.68 o 
  -8   5  11       37.18       11.13     22.88 o 
  -7   5  11        3.78       26.22     20.02 o 
  -6   5  11      146.07      174.32     24.34 o 
  -5   5  11      108.46      127.46     17.84 o 
  -4   5  11       49.24       57.94     14.03 o 
  -3   5  11      183.97      220.53     15.33 o 
  -2   5  11      400.14      460.48     20.61 o 
  -1   5  11      846.28      830.63     29.50 o 
   0   5  11      993.49      948.43     36.98 o 
   1   5  11      696.02      672.73     28.80 o 
   2   5  11      323.51      368.82     20.34 o 
   3   5  11      128.39      136.16     14.96 o 
   4   5  11       77.53       76.64     12.51 o 
   5   5  11      136.05      161.36     19.80 o 
   6   5  11      171.35      207.35     21.31 o 
   7   5  11        2.97        6.29     16.71 o 
   8   5  11       35.45       43.49     23.53 o 
  -7   6  11        7.71       44.10     22.40 o 
  -6   6  11       24.16       47.27     24.09 o 
  -5   6  11      163.40      148.79     19.53 o 
  -4   6  11      970.77     1014.45     52.80 o 
  -3   6  11      404.26      391.61     24.34 o 
  -2   6  11     1346.24     1386.10     54.64 o 
  -1   6  11     1259.31     1273.96     49.07 o 
   0   6  11      785.88      749.69     33.07 o 
   1   6  11     1185.47     1225.79     49.11 o 
   2   6  11     1427.33     1414.47     54.86 o 
   3   6  11      450.90      421.24     23.55 o 
   4   6  11      965.50     1001.40     45.82 o 
   5   6  11      176.08      169.82     19.36 o 
   6   6  11       15.16       16.57     23.02 o 
   7   6  11       12.19       19.92     18.11 o 
  -7   7  11        4.43        2.21     29.81 o 
  -6   7  11      263.66      268.61     29.14 o 
  -5   7  11       46.46       67.40     17.46 o 
  -4   7  11      628.72      605.19     47.84 o 
  -3   7  11      517.11      575.76     33.93 o 
  -2   7  11      333.54      381.67     25.84 o 
  -1   7  11      992.31     1031.53     43.33 o 
   0   7  11      304.62      306.25     18.30 o 
   1   7  11     1149.01     1089.30     43.30 o 
   2   7  11      335.92      331.36     21.58 o 
   3   7  11      619.63      585.74     30.40 o 
   4   7  11      510.87      506.31     32.84 o 
   5   7  11       45.43       37.26     16.37 o 
   6   7  11      210.19      221.72     31.03 o 
   7   7  11        2.24       32.95     18.61 o 
  -6   8  11       47.17       38.30     23.02 o 
  -5   8  11      129.68      175.13     24.81 o 
  -4   8  11      101.94      102.94     21.37 o 
  -3   8  11      561.92      505.96     32.36 o 
  -2   8  11      213.50      208.19     17.97 o 
  -1   8  11      227.24      222.60     17.23 o 
   0   8  11     1079.98      955.97     40.43 o 
   1   8  11      311.10      297.37     18.14 o 
   2   8  11      209.01      225.87     18.21 o 
   3   8  11      567.71      532.83     36.88 o 
   4   8  11       75.20       95.17     17.87 o 
   5   8  11      136.84      141.04     20.76 o 
   6   8  11       44.87       24.22     20.34 o 
  -6   9  11       96.82      159.76     28.05 o 
  -5   9  11       17.52       31.16     21.82 o 
  -4   9  11      189.96      186.91     24.99 o 
  -3   9  11      178.34      185.03     21.69 o 
  -2   9  11      247.63      261.38     20.07 o 
  -1   9  11      559.42      519.65     29.12 o 
   0   9  11       94.26      117.92     15.31 o 
   1   9  11      530.40      510.47     28.92 o 
   2   9  11      173.58      161.48     21.80 o 
   3   9  11      184.38      181.04     21.09 o 
   4   9  11      158.50      150.18     41.28 o 
   5   9  11       25.69       33.60     23.86 o 
   6   9  11       79.46       60.17     24.03 o 
  -5  10  11       60.97       53.93     24.65 o 
  -4  10  11       72.10      106.14     24.28 o 
  -3  10  11       20.98       14.43     16.44 o 
  -2  10  11      142.78      129.86     18.07 o 
  -1  10  11      356.20      296.67     23.42 o 
   0  10  11       53.77       26.29     15.90 o 
   1  10  11      331.96      350.53     26.36 o 
   2  10  11      121.71      102.79     21.48 o 
   3  10  11       21.59       29.49     19.96 o 
   4  10  11       59.56       53.78     20.80 o 
   5  10  11       66.68       30.37     33.14 o 
  -4  11  11       39.58       44.83     24.39 o 
  -3  11  11       50.08       30.66     27.41 o 
  -2  11  11       40.49       67.74     19.01 o 
  -1  11  11       33.28       35.17     17.37 o 
   0  11  11        0.45        0.00     15.06 o 
   1  11  11       26.94        7.01     16.44 o 
   2  11  11       55.11       37.92     21.49 o 
   3  11  11       54.58       39.06     36.00 o 
   4  11  11       51.04       30.83     22.74 o 
  -2  12  11       55.53       25.96     32.07 o 
  -1  12  11       18.89       28.17     18.11 o 
   0  12  11       42.51       13.80     20.05 o 
   1  12  11       14.07        7.80     19.92 o 
   2  12  11       48.32       76.21     24.71 o 
   0   0  12     1240.58     1147.95     67.84 o 
   1   0  12       22.30       19.52      8.12 o 
   2   0  12     1672.76     1634.29     66.55 o 
   3   0  12       12.07       20.04      7.92 o 
   4   0  12     1105.00     1045.74     50.43 o 
   5   0  12       50.05       44.44     12.16 o 
   6   0  12       82.74       97.66     17.18 o 
   7   0  12       37.88       51.40     17.53 o 
   8   0  12       16.03        7.34     20.27 o 
  -8   1  12       16.25        0.00     20.08 o 
  -7   1  12      107.37       75.93     20.77 o 
  -6   1  12       10.48        2.06     12.81 o 
  -5   1  12      320.37      334.43     21.97 o 
  -4   1  12       70.74       48.27     11.13 o 
  -3   1  12      702.78      693.32     31.18 o 
  -2   1  12      590.26      598.96     25.76 o 
  -1   1  12      953.73      980.86     35.62 o 
   0   1  12      378.83      368.17     21.53 o 
   1   1  12      920.52      958.59     41.13 o 
   2   1  12      530.21      585.97     25.43 o 
   3   1  12      857.94      814.98     34.40 o 
   4   1  12       70.77       67.21     11.19 o 
   5   1  12      349.94      360.02     22.92 o 
   6   1  12       12.59        0.00     12.83 o 
   7   1  12      111.21       63.84     22.27 o 
   8   1  12       11.26        7.98     22.32 o 
  -8   2  12        3.04        0.00     17.17 o 
  -7   2  12        6.69        3.19     16.27 o 
  -6   2  12       81.63       79.74     15.26 o 
  -5   2  12      118.15      134.97     16.93 o 
  -4   2  12      334.74      345.00     21.36 o 
  -3   2  12      282.15      307.58     28.59 o 
  -2   2  12     1296.26     1328.50     52.30 o 
  -1   2  12      255.61      223.36     14.13 o 
   0   2  12     2323.45     2359.80     86.19 o 
   1   2  12      188.37      192.22     11.34 o 
   2   2  12     1100.33     1198.86     48.11 o 
   3   2  12      227.78      244.33     21.39 o 
   4   2  12      219.74      210.92     17.71 o 
   5   2  12       89.78       78.17     14.63 o 
   6   2  12       48.87       31.16     14.32 o 
   7   2  12        0.80        0.00     17.46 o 
   8   2  12        2.49        0.00     19.63 o 
  -8   3  12       37.28       35.95     19.68 o 
  -7   3  12       78.80       83.50     17.16 o 
  -6   3  12      169.20      180.18     20.49 o 
  -5   3  12      365.25      395.18     26.83 o 
  -4   3  12      339.38      380.05     21.85 o 
  -3   3  12      705.00      705.00     36.18 o 
  -2   3  12       10.41        5.68      8.20 o 
  -1   3  12      877.28      875.91     40.20 o 
   0   3  12       99.40      115.41      8.85 o 
   1   3  12      986.80     1000.69     35.19 o 
   2   3  12        3.03        5.00      6.85 o 
   3   3  12      776.69      706.52     32.24 o 
   4   3  12      372.43      335.16     20.94 o 
   5   3  12      376.18      369.16     22.79 o 
   6   3  12      162.48      170.48     19.89 o 
   7   3  12       85.53      100.22     21.49 o 
   8   3  12       46.52       66.42     26.75 o 
  -8   4  12       41.61       33.62     25.17 o 
  -7   4  12       67.86       61.14     21.36 o 
  -6   4  12        3.96        0.00     17.43 o 
  -5   4  12      216.10      273.37     25.51 o 
  -4   4  12      116.93      122.50     15.58 o 
  -3   4  12      435.26      454.31     25.51 o 
  -2   4  12      446.64      421.72     35.41 o 
  -1   4  12        4.77        5.92      7.25 o 
   0   4  12      644.91      617.87     24.87 o 
   1   4  12        1.15        5.80      6.84 o 
   2   4  12      434.85      418.19     18.88 o 
   3   4  12      417.10      390.15     19.11 o 
   4   4  12       63.79       57.37     11.21 o 
   5   4  12      216.02      230.16     19.53 o 
   6   4  12        2.65       16.60     15.81 o 
   7   4  12       69.02       96.92     34.61 o 
   8   4  12       49.94       27.75     25.70 o 
  -8   5  12      113.28      141.80     28.10 o 
  -7   5  12       45.02       23.32     32.35 o 
  -6   5  12      125.77       83.98     21.16 o 
  -5   5  12      176.42      221.80     24.44 o 
  -4   5  12      246.59      266.43     28.12 o 
  -3   5  12      188.16      181.91     27.37 o 
  -2   5  12      109.85      128.24     14.27 o 
  -1   5  12       18.76       13.63      9.10 o 
   0   5  12       50.05       39.18      8.12 o 
   1   5  12       37.72       13.05      8.47 o 
   2   5  12       80.11       79.91     10.51 o 
   3   5  12      182.91      184.54     21.80 o 
   4   5  12      156.51      145.95     15.72 o 
   5   5  12      198.04      176.08     19.79 o 
   6   5  12      153.56      131.17     36.95 o 
   7   5  12       46.78       74.57     19.62 o 
   8   5  12      118.46      103.28     23.21 o 
  -7   6  12      143.20      152.48     46.29 o 
  -6   6  12       72.34       91.26     27.90 o 
  -5   6  12      260.25      286.76     25.34 o 
  -4   6  12      236.44      233.56     21.59 o 
  -3   6  12      299.22      254.67     21.52 o 
  -2   6  12       44.43       66.30     13.50 o 
  -1   6  12      238.92      208.20     20.00 o 
   0   6  12      102.15       70.04     10.84 o 
   1   6  12      251.38      245.26     17.25 o 
   2   6  12       51.44       62.63     10.72 o 
   3   6  12      312.33      294.86     19.83 o 
   4   6  12      244.81      271.60     27.45 o 
   5   6  12      295.66      331.08     25.74 o 
   6   6  12       83.17       90.45     18.31 o 
   7   6  12      172.84      162.73     24.66 o 
  -7   7  12       38.13       62.15     25.12 o 
  -6   7  12      117.30       76.34     23.56 o 
  -5   7  12      120.24      121.33     19.87 o 
  -4   7  12       10.56       42.16     19.02 o 
  -3   7  12      352.74      336.94     28.22 o 
  -2   7  12       36.84       29.92     13.22 o 
  -1   7  12       16.70       32.71     11.97 o 
   0   7  12      212.90      184.33     14.92 o 
   1   7  12        4.95        2.28      9.98 o 
   2   7  12       18.12        9.93     11.92 o 
   3   7  12      332.23      306.34     21.28 o 
   4   7  12       15.84        4.58     14.50 o 
   5   7  12      118.30      127.76     24.12 o 
   6   7  12       83.22       54.49     18.38 o 
   7   7  12       39.24       64.84     21.35 o 
  -6   8  12       11.43        0.00     24.15 o 
  -5   8  12      167.39      176.81     25.67 o 
  -4   8  12       44.25       28.47     21.65 o 
  -3   8  12       46.41       52.96     19.33 o 
  -2   8  12      405.24      372.05     26.85 o 
  -1   8  12       74.50       30.38     15.54 o 
   0   8  12      680.29      765.27     34.21 o 
   1   8  12       62.26       41.49     12.21 o 
   2   8  12      339.85      369.72     23.82 o 
   3   8  12       79.06       75.62     15.00 o 
   4   8  12       59.40       34.87     16.17 o 
   5   8  12      198.02      152.34     20.76 o 
   6   8  12       18.43       16.95     18.09 o 
  -6   9  12       18.58        0.00     23.82 o 
  -5   9  12        6.04       22.53     22.81 o 
  -4   9  12       43.39       45.59     21.61 o 
  -3   9  12       50.78       92.85     21.97 o 
  -2   9  12       83.74       58.93     16.95 o 
  -1   9  12      309.74      309.75     25.31 o 
   0   9  12        7.36        9.83     12.00 o 
   1   9  12      279.67      324.53     22.38 o 
   2   9  12       73.17       51.39     14.75 o 
   3   9  12       37.22       52.24     17.51 o 
   4   9  12       27.50       13.09     19.16 o 
   5   9  12        1.70        7.68     20.26 o 
   6   9  12       13.17        0.00     24.03 o 
  -5  10  12       14.33        0.23     24.47 o 
  -4  10  12       60.95       48.57     31.40 o 
  -3  10  12       52.58       60.80     22.38 o 
  -2  10  12      266.50      324.02     27.49 o 
  -1  10  12       51.26       52.90     17.95 o 
   0  10  12      497.54      467.78     26.51 o 
   1  10  12       71.64       69.55     20.25 o 
   2  10  12      307.53      302.49     26.05 o 
   3  10  12       67.69       53.93     20.98 o 
   4  10  12       54.09       59.20     21.72 o 
   5  10  12        8.01        0.00     21.52 o 
  -3  11  12      261.00      272.96     31.96 o 
  -2  11  12        4.97        2.47     20.92 o 
  -1  11  12      278.12      289.82     29.78 o 
   0  11  12       62.01       46.45     20.57 o 
   1  11  12      305.75      292.37     32.46 o 
   2  11  12        5.22        5.62     20.02 o 
   3  11  12      298.43      307.84     31.74 o 
  -1  12  12        3.34       40.44     28.48 o 
   0  12  12       49.82       90.95     27.77 o 
   1  12  12        0.64        0.00     19.34 o 
   1   0  13        0.00        0.00      7.72 o 
   2   0  13       28.70       24.29      5.88 o 
   3   0  13        1.06        7.43      7.21 o 
   4   0  13      119.77      133.55     20.17 o 
   8   0  13       97.18       31.97     24.58 o 
  -8   1  13        5.61        0.21     20.28 o 
  -7   1  13      219.01      198.73     25.84 o 
  -6   1  13        2.68       16.76     13.94 o 
  -5   1  13      167.62      183.76     17.16 o 
  -4   1  13       36.72       20.84     11.92 o 
  -3   1  13      181.21      200.00     13.67 o 
  -2   1  13      459.41      476.79     22.30 o 
  -1   1  13       15.16       18.78      7.86 o 
   0   1  13      622.37      656.65     33.33 o 
   1   1  13       23.62       36.85     10.46 o 
   2   1  13      455.49      469.98     23.48 o 
   3   1  13      197.71      176.50     14.78 o 
   4   1  13       53.48       55.74     11.47 o 
   5   1  13      151.32      164.19     18.52 o 
   6   1  13        4.81        8.90     14.47 o 
   7   1  13      188.84      208.51     31.30 o 
   8   1  13        5.73        0.00     20.96 o 
  -8   2  13       79.78       67.90     21.35 o 
  -7   2  13        4.69        7.53     17.36 o 
  -6   2  13      315.76      317.61     22.80 o 
  -5   2  13       41.75       22.36     13.08 o 
  -4   2  13      544.30      569.89     31.74 o 
  -3   2  13       71.65       74.93     11.49 o 
  -2   2  13      299.96      303.75     17.37 o 
  -1   2  13      974.00      955.11     41.29 o 
   0   2  13     1169.10     1275.32     52.96 o 
   1   2  13      960.21      957.12     41.46 o 
   2   2  13      333.60      339.20     17.20 o 
   3   2  13       28.61       23.15      8.93 o 
   4   2  13      502.05      526.65     27.65 o 
   5   2  13       31.85       31.18     13.60 o 
   6   2  13      284.36      226.45     26.90 o 
   7   2  13        7.82       20.53     19.12 o 
   8   2  13       61.85       37.89     21.70 o 
  -8   3  13       22.95        0.65     19.44 o 
  -7   3  13        5.52       13.10     16.27 o 
  -6   3  13       68.52       36.75     18.20 o 
  -5   3  13       71.25       61.97     15.75 o 
  -4   3  13      289.61      280.36     27.82 o 
  -3   3  13       23.25       19.03     11.31 o 
  -2   3  13      264.89      307.62     21.54 o 
  -1   3  13       23.82       17.57      9.11 o 
   0   3  13       87.36       96.41     11.46 o 
   1   3  13       24.01       34.87      8.33 o 
   2   3  13      351.55      363.62     17.09 o 
   3   3  13       50.30       40.52      9.29 o 
   4   3  13      266.64      238.90     17.87 o 
   5   3  13       62.53       65.73     13.66 o 
   6   3  13       75.33       78.08     19.26 o 
   7   3  13       10.68       14.82     22.47 o 
   8   3  13       24.32       37.02     26.67 o 
  -8   4  13       19.33        0.00     21.40 o 
  -7   4  13       10.15       25.14     21.07 o 
  -6   4  13      112.09       66.61     23.13 o 
  -5   4  13      135.08      179.34     22.25 o 
  -4   4  13      294.97      343.37     23.36 o 
  -3   4  13     1040.61      989.70     49.75 o 
  -2   4  13      357.60      368.37     22.62 o 
  -1   4  13     1839.96     1791.55     73.50 o 
   0   4  13      526.12      487.24     25.06 o 
   1   4  13     1793.00     1849.62     68.42 o 
   2   4  13      314.57      300.62     16.62 o 
   3   4  13     1048.40     1044.88     39.31 o 
   4   4  13      262.20      261.77     20.00 o 
   5   4  13      138.07      146.06     16.80 o 
   6   4  13       87.58       43.17     18.67 o 
   7   4  13        5.17        0.00     19.95 o 
   8   4  13       15.49       24.87     27.10 o 
  -7   5  13        4.99       26.97     22.48 o 
  -6   5  13      105.78      101.81     25.94 o 
  -5   5  13       55.45       18.63     17.96 o 
  -4   5  13      272.76      338.97     34.97 o 
  -3   5  13       66.21       89.03     15.24 o 
  -2   5  13       59.51       73.58     13.33 o 
  -1   5  13       19.96       22.16     10.29 o 
   0   5  13       75.32       83.47     11.75 o 
   1   5  13       22.65       18.58     10.21 o 
   2   5  13       13.84       20.51     10.04 o 
   3   5  13       59.79       65.03     13.24 o 
   4   5  13      355.89      355.57     22.36 o 
   5   5  13       67.40       62.94     23.05 o 
   6   5  13      113.69      112.96     19.03 o 
   7   5  13        5.48       12.73     18.53 o 
  -7   6  13       16.37        0.00     22.41 o 
  -6   6  13       62.16       49.36     21.61 o 
  -5   6  13      114.29       90.39     22.22 o 
  -4   6  13       10.71       16.47     14.70 o 
  -3   6  13      900.94      881.49     48.94 o 
  -2   6  13      179.62      153.89     35.82 o 
  -1   6  13     1864.24     1964.16     88.52 o 
   0   6  13       48.82       29.34     11.81 o 
   1   6  13     1969.00     1990.98     75.17 o 
   2   6  13      174.94      185.13     14.56 o 
   3   6  13     1020.71      984.77     47.82 o 
   4   6  13       18.79        3.35     12.61 o 
   5   6  13      163.07      189.15     34.94 o 
   6   6  13       64.68       84.58     19.32 o 
   7   6  13       24.39        1.25     19.01 o 
  -6   7  13      169.26      168.91     30.35 o 
  -5   7  13        2.51       39.79     20.47 o 
  -4   7  13      275.99      265.21     27.36 o 
  -3   7  13        5.20        0.00     16.78 o 
  -2   7  13      296.65      269.50     28.06 o 
  -1   7  13       72.86       75.80     21.06 o 
   0   7  13       79.48       55.50     13.08 o 
   1   7  13       76.88       78.37     12.54 o 
   2   7  13      327.26      320.19     27.74 o 
   3   7  13       15.10        7.92     12.12 o 
   4   7  13      210.20      200.74     21.84 o 
   5   7  13        0.04        0.00     15.91 o 
   6   7  13      151.41      164.78     23.01 o 
  -6   8  13       25.76        0.00     26.12 o 
  -5   8  13       48.32       64.46     22.57 o 
  -4   8  13      177.77      196.94     26.46 o 
  -3   8  13      124.63      119.02     22.39 o 
  -2   8  13      286.56      320.21     28.59 o 
  -1   8  13      219.59      231.85     25.28 o 
   0   8  13        3.38        4.76     12.19 o 
   1   8  13      239.87      268.05     18.64 o 
   2   8  13      302.98      290.67     21.75 o 
   3   8  13      139.32      123.03     16.93 o 
   4   8  13      165.67      164.89     26.51 o 
   5   8  13       52.93       43.56     18.60 o 
   6   8  13       29.19       57.66     19.86 o 
  -5   9  13       39.73       14.98     22.78 o 
  -4   9  13       93.62      115.45     24.60 o 
  -3   9  13      162.11      169.49     43.14 o 
  -2   9  13      226.21      214.27     42.54 o 
  -1   9  13       12.42        0.00     16.66 o 
   0   9  13      107.84       90.68     16.18 o 
   1   9  13       25.17       19.09     15.50 o 
   2   9  13      161.95      138.92     17.82 o 
   3   9  13      182.98      158.44     21.48 o 
   4   9  13       82.31      112.79     20.49 o 
   5   9  13       46.37       88.92     27.34 o 
  -4  10  13       83.45       80.34     25.50 o 
  -3  10  13       46.56       21.92     25.64 o 
  -2  10  13       26.67       26.09     21.34 o 
  -1  10  13      116.97       80.09     24.87 o 
   0  10  13       88.20       82.16     26.89 o 
   1  10  13      103.66       82.44     22.56 o 
   2  10  13       27.70       23.75     19.39 o 
   3  10  13       31.28       17.74     19.58 o 
   4  10  13       88.75      156.66     25.96 o 
  -3  11  13       12.86        2.39     22.71 o 
  -2  11  13       10.55        0.00     23.06 o 
  -1  11  13       14.40       19.86     25.82 o 
   0  11  13        8.88        0.00     22.69 o 
   1  11  13       11.12        0.00     20.09 o 
   2  11  13       13.26        9.02     20.56 o 
   3  11  13        9.24       35.27     23.92 o 
   0   0  14      123.10      150.26     18.89 o 
   1   0  14      371.31      375.70     20.83 o 
   2   0  14      189.33      166.99     14.27 o 
   3   0  14      419.99      398.66     22.98 o 
   4   0  14      527.47      557.47     30.86 o 
   5   0  14      201.12      191.71     17.98 o 
   6   0  14      102.92       81.34     27.12 o 
   7   0  14       61.84       54.90     25.97 o 
   8   0  14        0.12       10.93     21.70 o 
  -8   1  14       21.31        0.00     20.84 o 
  -7   1  14       35.86       31.32     17.80 o 
  -6   1  14      130.68      117.66     19.54 o 
  -5   1  14      320.03      328.70     22.51 o 
  -4   1  14      220.39      268.10     21.81 o 
  -3   1  14      779.48      813.14     37.53 o 
  -2   1  14      232.87      264.74     17.28 o 
  -1   1  14      873.12      773.09     35.62 o 
   0   1  14      126.39      155.63     13.54 o 
   1   1  14      900.46      865.41     40.59 o 
   2   1  14      206.95      219.73     16.18 o 
   3   1  14      756.09      788.28     40.47 o 
   4   1  14      262.73      238.94     18.29 o 
   5   1  14      334.88      340.61     31.69 o 
   6   1  14      130.43      153.80     19.90 o 
   7   1  14       40.01       12.21     19.07 o 
   8   1  14       17.79       54.88     21.78 o 
  -8   2  14        2.38        0.00     19.14 o 
  -7   2  14       20.66       35.45     18.35 o 
  -6   2  14       23.24       12.67     14.31 o 
  -5   2  14      264.62      310.30     29.85 o 
  -4   2  14       80.34       91.45     13.54 o 
  -3   2  14      559.80      555.74     27.61 o 
  -2   2  14      705.81      657.24     31.21 o 
  -1   2  14      510.24      526.68     27.21 o 
   0   2  14      696.30      682.04     31.82 o 
   1   2  14      525.37      523.53     26.56 o 
   2   2  14      622.01      543.71     31.69 o 
   3   2  14      539.43      508.64     37.42 o 
   4   2  14       47.64       26.44     11.48 o 
   5   2  14      250.58      276.60     22.53 o 
   6   2  14       12.33       22.60     15.43 o 
   7   2  14       11.62       48.78     20.68 o 
   8   2  14        1.84        0.65     21.56 o 
  -7   3  14        4.82       47.10     18.66 o 
  -6   3  14       56.86       27.99     15.14 o 
  -5   3  14       23.94       24.86     15.17 o 
  -4   3  14      151.16      154.77     17.69 o 
  -3   3  14      288.08      322.87     21.86 o 
  -2   3  14      144.53      158.50     19.16 o 
  -1   3  14      443.23      447.44     23.31 o 
   0   3  14      528.75      627.51     30.25 o 
   1   3  14      392.59      421.95     31.43 o 
   2   3  14      155.42      148.21     14.34 o 
   3   3  14      258.08      263.58     16.74 o 
   4   3  14      122.49      110.03     14.76 o 
   5   3  14       19.83        0.15     12.59 o 
   6   3  14       70.04       55.07     18.94 o 
   7   3  14        9.18        0.00     21.47 o 
  -7   4  14       44.11       58.17     22.53 o 
  -6   4  14       57.70       49.02     33.31 o 
  -5   4  14       26.81        6.71     19.26 o 
  -4   4  14      122.24      143.18     17.69 o 
  -3   4  14      331.34      375.91     25.62 o 
  -2   4  14      174.34      127.00     16.38 o 
  -1   4  14      890.06      956.14     42.12 o 
   0   4  14      573.69      543.19     27.64 o 
   1   4  14      898.96      943.71     42.34 o 
   2   4  14      200.86      230.70     20.49 o 
   3   4  14      380.98      390.69     19.58 o 
   4   4  14      104.66      115.71     15.20 o 
   5   4  14       35.99       26.75     13.48 o 
   6   4  14       43.39       20.41     16.66 o 
   7   4  14       34.17       89.53     31.47 o 
  -7   5  14       22.11       49.90     24.02 o 
  -6   5  14       12.03        0.00     19.16 o 
  -5   5  14      170.06      214.48     25.16 o 
  -4   5  14       28.52       33.98     15.39 o 
  -3   5  14       53.58       68.41     14.57 o 
  -2   5  14      323.79      282.46     21.25 o 
  -1   5  14       52.78       39.94     11.18 o 
   0   5  14       20.65       14.80     12.33 o 
   1   5  14       43.48       65.96     14.25 o 
   2   5  14      263.84      259.96     18.81 o 
   3   5  14       35.10       35.18     12.32 o 
   4   5  14       16.27       33.98     13.17 o 
   5   5  14      172.92      196.17     28.44 o 
   6   5  14       28.55       56.49     17.90 o 
   7   5  14       30.51        7.14     18.03 o 
  -7   6  14       27.75        5.63     23.47 o 
  -6   6  14       48.41       31.79     21.41 o 
  -5   6  14      296.69      268.72     33.28 o 
  -4   6  14        9.05        0.00     14.75 o 
  -3   6  14      167.09      138.98     18.20 o 
  -2   6  14        2.82        0.00     15.37 o 
  -1   6  14        1.87        0.00     13.93 o 
   0   6  14       68.90       57.69     14.91 o 
   1   6  14        1.42        0.00     12.64 o 
   2   6  14        7.40       10.72     11.28 o 
   3   6  14      173.05      169.55     19.46 o 
   4   6  14        8.81        0.23     13.06 o 
   5   6  14      312.60      306.35     26.16 o 
   6   6  14       43.41       65.94     18.90 o 
   7   6  14       44.89       33.59     22.61 o 
  -6   7  14       72.77       51.96     29.08 o 
  -5   7  14       24.72       33.15     24.98 o 
  -4   7  14        3.24        9.03     18.87 o 
  -3   7  14       73.29       88.55     30.30 o 
  -2   7  14       52.25       44.16     18.01 o 
  -1   7  14      134.47       87.38     19.32 o 
   0   7  14        4.53       15.31     14.03 o 
   1   7  14      123.77      109.34     17.18 o 
   2   7  14       67.87       55.67     16.37 o 
   3   7  14       82.43       74.46     15.20 o 
   4   7  14        4.75        0.00     15.29 o 
   5   7  14       12.95       15.48     20.42 o 
   6   7  14       53.95       31.93     19.05 o 
  -5   8  14       14.75        0.00     21.81 o 
  -4   8  14       25.79       49.69     20.51 o 
  -3   8  14       11.98       43.88     20.46 o 
  -2   8  14      105.88      122.88     22.06 o 
  -1   8  14      151.73      174.12     23.12 o 
   0   8  14      279.54      292.10     25.83 o 
   1   8  14      153.67      158.19     19.42 o 
   2   8  14       74.14       55.23     17.19 o 
   3   8  14       16.57       17.48     14.03 o 
   4   8  14       19.98        6.02     16.86 o 
   5   8  14       13.76       29.58     17.79 o 
  -5   9  14        5.41        0.00     22.32 o 
  -4   9  14        5.49       26.58     23.19 o 
  -3   9  14      105.76      101.96     23.90 o 
  -2   9  14       83.87       65.08     22.90 o 
  -1   9  14      291.59      283.22     28.93 o 
   0   9  14       92.72      153.31     28.26 o 
   1   9  14      295.71      278.54     28.20 o 
   2   9  14       79.63       94.71     19.46 o 
   3   9  14       93.96       98.61     20.05 o 
   4   9  14        6.07       25.61     18.22 o 
   5   9  14        4.87       11.24     29.31 o 
  -4  10  14       39.90        4.00     22.99 o 
  -3  10  14       85.47      103.77     24.31 o 
  -2  10  14      131.57      150.62     25.60 o 
  -1  10  14      114.46      104.52     23.65 o 
   0  10  14      109.76      100.37     23.30 o 
   1  10  14      111.54      165.10     24.17 o 
   2  10  14      142.71      133.45     24.33 o 
   3  10  14       74.48      100.68     28.46 o 
   4  10  14       33.66       68.60     23.24 o 
  -2  11  14       47.52       55.00     36.15 o 
  -1  11  14      173.53      174.98     31.75 o 
   0  11  14       40.96        5.36     37.12 o 
   1  11  14      175.90      100.15     28.95 o 
   2  11  14       45.74       72.35     28.60 o 
   1   0  15      106.07      134.75     13.42 o 
   2   0  15       17.15       18.37     10.43 o 
   3   0  15        1.73        0.00     12.16 o 
   4   0  15        7.72       21.27     14.25 o 
   5   0  15       15.41       27.43     13.38 o 
   6   0  15       33.98       19.71     16.78 o 
   7   0  15       75.20       45.67     19.38 o 
  -7   1  15       51.34       35.36     18.62 o 
  -6   1  15       44.41        2.27     16.40 o 
  -5   1  15        9.26        4.69     12.93 o 
  -4   1  15       15.35       28.15     15.85 o 
  -3   1  15       77.24      105.55     15.85 o 
  -2   1  15       48.26       57.12     11.60 o 
  -1   1  15       31.65       30.34      9.66 o 
   0   1  15       23.27       23.08      9.92 o 
   1   1  15       19.20        3.24     11.42 o 
   2   1  15       26.49       32.87     10.60 o 
   3   1  15      101.85      104.54     15.56 o 
   4   1  15        6.28        4.27     14.63 o 
   5   1  15        6.67        5.01     13.98 o 
   6   1  15       64.09       68.25     20.05 o 
   7   1  15       40.54       56.14     19.46 o 
  -7   2  15       32.25       13.94     19.05 o 
  -6   2  15       56.79       97.86     18.04 o 
  -5   2  15      170.16      198.56     19.79 o 
  -4   2  15      375.76      374.77     27.37 o 
  -3   2  15      128.74      113.71     14.66 o 
  -2   2  15      187.99      211.18     23.67 o 
  -1   2  15       75.27       90.69     12.03 o 
   0   2  15      327.16      369.26     21.55 o 
   1   2  15       52.06       26.83     12.11 o 
   2   2  15      136.77      125.84     16.01 o 
   3   2  15      110.31      107.82     15.56 o 
   4   2  15      333.69      384.69     23.38 o 
   5   2  15      189.27      231.26     21.53 o 
   6   2  15       51.35       39.40     16.71 o 
   7   2  15       45.78       32.71     20.28 o 
  -7   3  15        3.67        0.00     18.76 o 
  -6   3  15      102.86       88.06     17.40 o 
  -5   3  15        0.84        0.00     15.57 o 
  -4   3  15      181.40      188.71     25.68 o 
  -3   3  15       63.20       82.43     20.88 o 
  -2   3  15      158.30      181.38     17.80 o 
  -1   3  15     1213.13     1238.51     53.71 o 
   0   3  15        3.24        0.00      9.92 o 
   1   3  15     1298.23     1307.92     54.03 o 
   2   3  15      209.45      190.38     16.39 o 
   3   3  15       82.94       97.45     13.97 o 
   4   3  15      211.26      212.54     17.67 o 
   5   3  15        1.01        0.00     14.43 o 
   6   3  15      103.96      140.88     21.39 o 
   7   3  15        6.57        6.78     22.14 o 
  -7   4  15        6.64       12.54     18.49 o 
  -6   4  15      101.18       92.98     23.38 o 
  -5   4  15       13.82       17.24     18.67 o 
  -4   4  15       86.07       89.50     19.41 o 
  -3   4  15      176.76      184.44     23.72 o 
  -2   4  15      394.93      444.24     26.40 o 
  -1   4  15      712.50      680.95     33.91 o 
   0   4  15      140.28      166.31     15.46 o 
   1   4  15      746.71      771.35     34.74 o 
   2   4  15      323.19      340.22     22.56 o 
   3   4  15      205.18      197.59     19.44 o 
   4   4  15       46.71       36.28     14.58 o 
   5   4  15        5.84        0.00     13.14 o 
   6   4  15       78.87       69.31     19.19 o 
   7   4  15        8.18        0.00     20.29 o 
  -7   5  15        4.99       17.47     25.00 o 
  -6   5  15        5.25       25.80     21.54 o 
  -5   5  15       66.34      103.59     22.52 o 
  -4   5  15       55.59       49.06     16.82 o 
  -3   5  15      568.11      597.31     34.88 o 
  -2   5  15       63.30       70.78     15.11 o 
  -1   5  15     1195.52     1321.51     60.63 o 
   0   5  15       76.80       72.73     15.12 o 
   1   5  15     1182.84     1225.84     60.66 o 
   2   5  15       93.75       85.81     16.54 o 
   3   5  15      610.82      585.81     38.90 o 
   4   5  15       73.33       55.28     16.52 o 
   5   5  15       83.73       95.74     18.69 o 
   6   5  15        3.70        0.00     17.31 o 
   7   5  15        2.22        0.00     19.28 o 
  -6   6  15       92.17      115.47     26.12 o 
  -5   6  15       23.58       28.02     20.45 o 
  -4   6  15      231.88      259.38     24.29 o 
  -3   6  15      122.90      154.95     30.90 o 
  -2   6  15       58.65       92.22     38.90 o 
  -1   6  15      164.11      142.17     20.66 o 
   0   6  15        7.68       56.20     16.02 o 
   1   6  15      162.64      122.73     17.74 o 
   2   6  15       38.33       60.28     15.77 o 
   3   6  15      114.09      120.16     26.22 o 
   4   6  15      222.76      244.43     27.42 o 
   5   6  15       29.09       20.20     17.25 o 
   6   6  15      101.94      107.70     21.25 o 
  -6   7  15        8.05       28.00     27.55 o 
  -5   7  15       76.14      171.26     31.90 o 
  -4   7  15       73.37       24.19     20.45 o 
  -3   7  15      131.18      207.81     25.06 o 
  -2   7  15       45.44       29.97     19.11 o 
  -1   7  15      106.80      131.00     21.24 o 
   0   7  15       65.93       53.28     16.10 o 
   1   7  15      105.01      120.17     18.26 o 
   2   7  15       28.99       58.17     19.38 o 
   3   7  15       99.53       89.67     21.02 o 
   4   7  15       79.97       88.13     22.47 o 
   5   7  15       59.74       39.07     18.30 o 
   6   7  15       10.21        6.05     27.07 o 
  -5   8  15       14.10       16.05     27.36 o 
  -4   8  15      114.32      125.41     25.90 o 
  -3   8  15       19.65        0.00     18.80 o 
  -2   8  15       81.46      125.90     24.17 o 
  -1   8  15       33.39       18.43     24.95 o 
   0   8  15       89.55      117.67     21.50 o 
   1   8  15       23.01       48.05     17.00 o 
   2   8  15      109.59      119.00     22.55 o 
   3   8  15       11.11       20.00     20.58 o 
   4   8  15      123.20      136.02     24.81 o 
   5   8  15       17.49       46.94     20.18 o 
  -4   9  15       18.19        0.00     22.03 o 
  -3   9  15       26.69       19.08     22.52 o 
  -2   9  15        3.88        0.00     20.15 o 
  -1   9  15       41.28       26.96     20.98 o 
   0   9  15       25.16        0.00     19.15 o 
   1   9  15       46.09       32.06     20.12 o 
   2   9  15        6.86       13.45     24.50 o 
   3   9  15       42.16       45.50     26.24 o 
   4   9  15       16.43        0.00     20.07 o 
  -3  10  15       34.41       50.42     23.84 o 
  -2  10  15       58.14       36.92     28.52 o 
  -1  10  15        2.88        0.54     21.08 o 
   0  10  15       79.85       78.85     40.00 o 
   1  10  15        2.80       19.72     20.81 o 
   2  10  15       67.29       56.31     22.45 o 
   3  10  15       32.81        2.00     29.63 o 
  -1  11  15       12.51       55.69     28.52 o 
   0  11  15        0.29        0.00     41.03 o 
   1  11  15       11.94       13.65     35.86 o 
   0   0  16       20.79        1.46     20.22 o 
   1   0  16      752.69      737.80     35.17 o 
   2   0  16       14.53        4.11     10.79 o 
   3   0  16       18.11       28.02     13.78 o 
   4   0  16      213.04      215.33     21.07 o 
   5   0  16       73.93       77.66     17.52 o 
   6   0  16        0.49        0.00     24.43 o 
   7   0  16       83.70       64.73     20.34 o 
  -7   1  16        4.70        0.00     23.28 o 
  -6   1  16       64.98       63.50     20.80 o 
  -5   1  16      298.75      301.78     27.02 o 
  -4   1  16      221.87      263.86     23.36 o 
  -3   1  16       35.77       35.69     19.62 o 
  -2   1  16      481.16      512.06     28.45 o 
  -1   1  16      120.30      104.20     12.23 o 
   0   1  16      559.32      581.68     29.13 o 
   1   1  16      110.82      107.25     15.11 o 
   2   1  16      572.68      606.89     35.14 o 
   3   1  16       45.67       31.59     13.72 o 
   4   1  16      266.76      257.51     22.41 o 
   5   1  16      322.31      295.66     27.64 o 
   6   1  16       62.91       62.31     18.40 o 
   7   1  16        8.24       23.77     18.44 o 
  -7   2  16       25.21        8.60     19.64 o 
  -6   2  16       87.95      110.64     20.32 o 
  -5   2  16      125.45      109.17     19.63 o 
  -4   2  16       69.09       89.01     17.52 o 
  -3   2  16      485.46      497.00     30.99 o 
  -2   2  16        6.47        7.43     11.52 o 
  -1   2  16       88.26      104.75     13.29 o 
   0   2  16       25.11        9.11     10.53 o 
   1   2  16       47.63       49.67     12.21 o 
   2   2  16       12.22       21.28     15.43 o 
   3   2  16      486.90      473.82     29.81 o 
   4   2  16       79.64       74.44     16.42 o 
   5   2  16      109.19      131.03     21.51 o 
   6   2  16       81.82       67.93     18.76 o 
   7   2  16       18.92        0.00     19.70 o 
  -7   3  16       35.83       45.50     20.66 o 
  -6   3  16       24.21       41.75     18.87 o 
  -5   3  16       52.83       68.06     18.91 o 
  -4   3  16      116.46      103.43     20.28 o 
  -3   3  16      446.13      387.94     27.31 o 
  -2   3  16      142.53      165.98     17.93 o 
  -1   3  16      499.51      533.40     27.70 o 
   0   3  16       53.21       54.57     12.27 o 
   1   3  16      508.74      510.57     27.76 o 
   2   3  16      128.12      126.83     15.37 o 
   3   3  16      481.18      405.04     24.59 o 
   4   3  16      128.19      123.31     20.09 o 
   5   3  16       70.63      118.24     20.94 o 
   6   3  16       34.83       47.70     19.66 o 
   7   3  16       45.11       50.61     26.63 o 
  -7   4  16       10.26       11.47     23.41 o 
  -6   4  16       40.38       15.53     26.66 o 
  -5   4  16       20.63       16.23     18.83 o 
  -4   4  16       44.89       28.83     18.14 o 
  -3   4  16       66.78       61.80     15.38 o 
  -2   4  16      135.34      102.55     16.58 o 
  -1   4  16      208.60      281.95     26.86 o 
   0   4  16       22.89       18.59     11.72 o 
   1   4  16      215.17      181.54     20.53 o 
   2   4  16      167.71      181.60     18.70 o 
   3   4  16       41.87       49.04     21.60 o 
   4   4  16       77.85       71.63     46.87 o 
   5   4  16       20.70        0.00     17.42 o 
   6   4  16       25.66        0.00     19.36 o 
   7   4  16       10.24       39.62     27.11 o 
  -6   5  16       21.80       18.07     22.93 o 
  -5   5  16      158.14      147.08     27.00 o 
  -4   5  16       34.61       43.40     19.21 o 
  -3   5  16      220.99      281.05     22.76 o 
  -2   5  16       86.93       74.54     16.00 o 
  -1   5  16       31.29       47.41     17.07 o 
   0   5  16      424.28      404.64     35.86 o 
   1   5  16       24.03       25.69     14.19 o 
   2   5  16       86.07       80.49     16.73 o 
   3   5  16      189.60      179.83     40.48 o 
   4   5  16       29.50       37.08     19.48 o 
   5   5  16      159.95      154.98     30.89 o 
   6   5  16       18.65       18.30     21.00 o 
  -6   6  16       50.51       20.07     23.20 o 
  -5   6  16        8.45        8.10     21.19 o 
  -4   6  16       96.58      112.40     23.85 o 
  -3   6  16       41.38       26.14     19.27 o 
  -2   6  16       37.07       15.52     18.03 o 
  -1   6  16        2.06        0.00     16.12 o 
   0   6  16       15.42        1.12     17.71 o 
   1   6  16        1.12        8.87     14.68 o 
   2   6  16       38.34       45.58     16.39 o 
   3   6  16       38.56       38.56     19.63 o 
   4   6  16       67.10       88.66     22.71 o 
   5   6  16        8.30       18.80     26.35 o 
   6   6  16       50.74       33.55     22.06 o 
  -5   7  16       63.89       96.24     30.68 o 
  -4   7  16        6.53        0.00     19.90 o 
  -3   7  16       21.66       19.45     20.76 o 
  -2   7  16        5.81       26.05     26.93 o 
  -1   7  16        5.71       18.67     18.61 o 
   0   7  16        5.55        0.00     14.66 o 
   1   7  16        5.68       15.74     15.69 o 
   2   7  16       13.59        0.78     17.93 o 
   3   7  16       22.93       10.17     22.60 o 
   4   7  16       10.68        0.00     24.79 o 
   5   7  16       49.52       64.14     29.40 o 
  -5   8  16        9.10        6.59     28.07 o 
  -4   8  16        4.80       24.86     23.54 o 
  -3   8  16       16.20       18.69     20.54 o 
  -2   8  16       67.50       76.50     22.69 o 
  -1   8  16       91.86       99.15     22.25 o 
   0   8  16       31.20       16.22     18.47 o 
   1   8  16      101.04      114.57     22.50 o 
   2   8  16       57.10       76.58     22.47 o 
   3   8  16       24.70       41.65     21.48 o 
   4   8  16        8.53       12.65     26.05 o 
   5   8  16       14.49        0.00     26.12 o 
  -4   9  16       20.72        9.42     23.30 o 
  -3   9  16        4.26        7.56     21.74 o 
  -2   9  16      154.39      170.51     26.77 o 
  -1   9  16       28.98        5.56     20.45 o 
   0   9  16      226.27      305.53     31.27 o 
   1   9  16       26.56       41.02     20.96 o 
   2   9  16      164.04      217.59     35.55 o 
   3   9  16        2.66        0.00     24.10 o 
   4   9  16       19.90       27.10     27.88 o 
  -2  10  16        6.45        7.84     22.21 o 
  -1  10  16       83.59      100.41     24.75 o 
   0  10  16        1.55        0.00     23.38 o 
   1  10  16       74.31       27.22     25.18 o 
   2  10  16        6.09       10.24     22.74 o 
   1   0  17      187.19      178.27     20.84 o 
   2   0  17       54.21       55.12     14.61 o 
   3   0  17      144.78      176.85     20.01 o 
   4   0  17        1.60        0.00     14.50 o 
   5   0  17       41.37       29.05     21.06 o 
   6   0  17        1.04        0.00     19.13 o 
   7   0  17       24.62       45.72     23.08 o 
  -7   1  17       50.32       59.26     24.21 o 
  -6   1  17       17.16       35.24     22.69 o 
  -5   1  17       10.30       12.04     16.62 o 
  -4   1  17       28.78       59.10     17.13 o 
  -3   1  17      289.68      345.70     24.69 o 
  -2   1  17       88.02       74.02     16.91 o 
  -1   1  17        7.23       20.29     10.60 o 
   0   1  17      132.60      126.21     14.52 o 
   1   1  17       13.25       23.90     16.37 o 
   2   1  17       81.49       76.94     15.47 o 
   3   1  17      277.80      231.85     22.61 o 
   4   1  17       37.05       43.48     15.81 o 
   5   1  17       14.31       15.92     17.45 o 
   6   1  17       22.29        0.00     19.32 o 
   7   1  17       63.27      100.55     24.80 o 
  -7   2  17        6.45        0.00     29.32 o 
  -6   2  17       10.49        2.08     18.69 o 
  -5   2  17       96.77       71.19     18.40 o 
  -4   2  17      108.17       86.78     18.39 o 
  -3   2  17       45.41       31.37     15.72 o 
  -2   2  17      420.80      394.49     25.89 o 
  -1   2  17      215.87      203.34     17.32 o 
   0   2  17       42.29       45.28     15.44 o 
   1   2  17      254.30      222.15     18.38 o 
   2   2  17      365.11      344.45     25.55 o 
   3   2  17       66.75       82.35     16.48 o 
   4   2  17       92.06       75.04     16.83 o 
   5   2  17       93.79       76.44     19.76 o 
   6   2  17       13.64        0.00     19.45 o 
   7   2  17        7.05       31.06     27.11 o 
  -6   3  17       75.30       59.59     20.88 o 
  -5   3  17       64.77       56.43     19.57 o 
  -4   3  17       83.16      114.47     20.96 o 
  -3   3  17        5.97       10.07     16.62 o 
  -2   3  17       56.68       78.84     16.09 o 
  -1   3  17      678.65      646.72     33.04 o 
   0   3  17      125.61      129.56     23.75 o 
   1   3  17      687.74      676.65     33.46 o 
   2   3  17       83.37       99.34     15.26 o 
   3   3  17       17.82       16.56     13.37 o 
   4   3  17       76.20       59.25     19.17 o 
   5   3  17       81.78       59.66     24.15 o 
   6   3  17       76.95       21.09     25.17 o 
  -6   4  17       24.14       27.38     22.67 o 
  -5   4  17        4.75       26.93     21.08 o 
  -4   4  17       57.43       56.15     19.96 o 
  -3   4  17       42.60       50.51     19.79 o 
  -2   4  17       53.83       65.19     15.67 o 
  -1   4  17      137.29      117.47     17.05 o 
   0   4  17      428.14      405.55     24.82 o 
   1   4  17      118.35      111.96     15.47 o 
   2   4  17       62.31       30.75     15.16 o 
   3   4  17       49.58       86.89     17.68 o 
   4   4  17       34.30       38.11     22.93 o 
   5   4  17        9.33       18.61     19.80 o 
   6   4  17       16.57        0.00     28.71 o 
  -6   5  17        4.64        0.00     23.32 o 
  -5   5  17        9.10        0.00     20.27 o 
  -4   5  17      154.18      105.02     25.82 o 
  -3   5  17      182.92      168.48     21.57 o 
  -2   5  17      391.19      406.09     28.07 o 
  -1   5  17      147.47      105.29     20.53 o 
   0   5  17      277.00      306.82     24.20 o 
   1   5  17      150.38      152.17     19.23 o 
   2   5  17      340.80      307.98     33.86 o 
   3   5  17      196.85      226.55     29.20 o 
   4   5  17      141.43      132.16     26.75 o 
   5   5  17        6.66       20.23     21.22 o 
   6   5  17        6.17        8.59     27.44 o 
  -5   6  17       35.41       11.86     32.27 o 
  -4   6  17       74.47       73.22     33.23 o 
  -3   6  17      112.55      140.83     25.08 o 
  -2   6  17      114.86      129.96     22.34 o 
  -1   6  17       32.11       60.20     28.62 o 
   0   6  17       50.26       65.70     17.14 o 
   1   6  17       31.86       47.56     16.75 o 
   2   6  17      113.73      127.58     22.31 o 
   3   6  17       87.44      141.81     24.14 o 
   4   6  17       81.87       65.50     24.74 o 
   5   6  17       31.01        0.00     30.38 o 
  -5   7  17       28.50       50.19     30.55 o 
  -4   7  17       14.17       22.06     22.70 o 
  -3   7  17       66.80      112.82     24.26 o 
  -2   7  17      121.23      157.47     24.59 o 
  -1   7  17       59.59       60.19     21.17 o 
   0   7  17      130.72      143.66     24.04 o 
   1   7  17       42.63       18.23     23.78 o 
   2   7  17      113.89      142.13     24.73 o 
   3   7  17       51.18       11.72     19.98 o 
   4   7  17        9.88       23.61     26.19 o 
   5   7  17       24.39       24.15     38.49 o 
  -4   8  17       19.09       13.81     33.34 o 
  -3   8  17       66.25       68.90     24.55 o 
  -2   8  17       46.14       25.37     22.03 o 
  -1   8  17       75.78       51.24     21.16 o 
   0   8  17       81.04       78.98     23.01 o 
   1   8  17       78.45      110.62     22.22 o 
   2   8  17       57.20       44.44     21.86 o 
   3   8  17       73.56      134.48     25.87 o 
   4   8  17       28.61       27.68     28.01 o 
  -3   9  17       12.81        8.35     23.47 o 
  -2   9  17       48.78       87.07     24.36 o 
  -1   9  17       15.09        1.76     21.54 o 
   0   9  17       47.84       38.85     22.89 o 
   1   9  17       19.43        0.00     20.71 o 
   2   9  17       57.70       81.64     23.86 o 
   3   9  17        9.88        7.42     39.58 o 
  -1  10  17       12.68        4.68     23.46 o 
   0  10  17        9.18       44.40     27.40 o 
   1  10  17        8.55       22.63     27.32 o 
   0   0  18     1074.99     1133.76     87.95 o 
   1   0  18        0.82        0.00     11.64 o 
   2   0  18      213.62      274.11     23.03 o 
   3   0  18      235.20      218.19     26.96 o 
   4   0  18        1.16       14.35     16.65 o 
   5   0  18        1.27        0.00     16.80 o 
   6   0  18       30.93        0.00     21.37 o 
  -6   1  18        1.32       11.20     22.21 o 
  -5   1  18       69.19       23.61     18.74 o 
  -4   1  18       22.85       21.14     16.86 o 
  -3   1  18       36.72       69.50     16.68 o 
  -2   1  18       86.04       90.68     15.48 o 
  -1   1  18      195.09      213.71     20.55 o 
   0   1  18       60.91       53.96     13.31 o 
   1   1  18      149.42      143.33     18.70 o 
   2   1  18      114.19      102.90     17.34 o 
   3   1  18       13.79        0.00     14.52 o 
   4   1  18       21.21       24.18     19.76 o 
   5   1  18       96.79       76.56     21.40 o 
   6   1  18        1.68        0.00     19.69 o 
  -6   2  18       12.30       18.90     19.37 o 
  -5   2  18       72.14       76.37     20.33 o 
  -4   2  18      186.43      229.85     23.94 o 
  -3   2  18      134.15      121.30     27.89 o 
  -2   2  18      132.58      164.27     18.64 o 
  -1   2  18       47.82       39.91     13.74 o 
   0   2  18        6.22       10.37     12.49 o 
   1   2  18       39.89       51.94     14.11 o 
   2   2  18      103.99      106.89     16.08 o 
   3   2  18      132.26      102.45     24.15 o 
   4   2  18      176.39      191.51     25.73 o 
   5   2  18       71.33       92.93     22.42 o 
   6   2  18       14.42       22.49     20.67 o 
  -6   3  18        4.57        0.00     19.51 o 
  -5   3  18       51.38       33.22     20.65 o 
  -4   3  18        2.53        5.78     18.45 o 
  -3   3  18      271.48      282.84     28.17 o 
  -2   3  18       86.72      101.48     17.87 o 
  -1   3  18       71.88       76.66     16.70 o 
   0   3  18        3.31       10.06     12.44 o 
   1   3  18      107.53      134.06     16.52 o 
   2   3  18       92.56       93.45     15.68 o 
   3   3  18      292.28      272.06     27.58 o 
   4   3  18        6.31        0.00     18.45 o 
   5   3  18       49.94       68.70     29.29 o 
   6   3  18        1.36        0.00     22.41 o 
  -6   4  18       33.53       37.37     24.04 o 
  -5   4  18       11.56        0.00     20.93 o 
  -4   4  18       45.34       78.77     22.10 o 
  -3   4  18       15.49        0.00     18.15 o 
  -2   4  18      105.71      107.85     18.62 o 
  -1   4  18       76.90       70.81     16.79 o 
   0   4  18        7.03        6.78     13.57 o 
   1   4  18       80.04       72.02     17.01 o 
   2   4  18      139.33      156.05     22.95 o 
   3   4  18       15.46       24.42     16.33 o 
   4   4  18       54.87      106.16     23.32 o 
   5   4  18       11.91       20.22     19.86 o 
   6   4  18       28.11       15.52     26.86 o 
  -5   5  18       18.58        0.00     20.11 o 
  -4   5  18       86.40       73.16     23.14 o 
  -3   5  18       52.79       52.18     17.44 o 
  -2   5  18       16.06       11.14     18.28 o 
  -1   5  18       71.28       48.76     19.33 o 
   0   5  18       94.99       60.08     17.16 o 
   1   5  18       66.51       49.69     16.54 o 
   2   5  18       14.56        0.00     15.87 o 
   3   5  18       64.91       29.76     19.92 o 
   4   5  18       78.58      103.32     24.32 o 
   5   5  18       23.00        6.19     21.47 o 
  -5   6  18       18.54        0.00     26.99 o 
  -4   6  18        7.03        0.00     23.55 o 
  -3   6  18        6.33        2.86     20.66 o 
  -2   6  18       15.47       17.10     19.17 o 
  -1   6  18        5.47        0.00     17.91 o 
   0   6  18       14.10        0.00     26.05 o 
   1   6  18        2.91        3.03     16.30 o 
   2   6  18       11.34        0.00     19.52 o 
   3   6  18        8.54        0.00     19.84 o 
   4   6  18       10.23        0.00     21.40 o 
   5   6  18       15.80       21.44     29.38 o 
  -4   7  18       19.22       37.06     28.95 o 
  -3   7  18       13.62        0.00     37.86 o 
  -2   7  18       54.10      105.18     24.45 o 
  -1   7  18       29.01       16.87     24.79 o 
   0   7  18       68.34       76.80     22.25 o 
   1   7  18       31.34       40.88     19.32 o 
   2   7  18       58.52       73.70     29.58 o 
   3   7  18       19.58       51.66     21.86 o 
   4   7  18       24.15       52.58     24.06 o 
  -3   8  18        8.10       21.32     23.00 o 
  -2   8  18        2.28       33.66     22.45 o 
  -1   8  18        0.44        9.38     20.39 o 
   0   8  18        5.42       22.52     22.65 o 
   1   8  18        3.25        0.00     24.76 o 
   2   8  18        5.38        0.34     28.21 o 
   3   8  18       10.27       28.30     22.85 o 
  -2   9  18       14.66        4.88     23.09 o 
  -1   9  18       16.70       41.23     22.84 o 
   0   9  18       67.29       60.10     24.68 o 
   1   9  18       15.75        9.30     24.96 o 
   2   9  18       12.82       35.73     24.16 o 
   1   0  19        0.81        0.00     12.43 o 
   2   0  19      126.69      106.73     18.05 o 
   3   0  19       16.54        0.00     16.05 o 
   4   0  19       26.38        8.66     17.12 o 
   5   0  19       43.97       52.22     21.56 o 
   6   0  19       33.34       33.30     22.44 o 
  -6   1  19        4.69        0.00     21.60 o 
  -5   1  19       18.51       21.43     18.71 o 
  -4   1  19      106.18       96.87     20.55 o 
  -3   1  19       29.32       31.72     16.63 o 
  -2   1  19        5.54        7.59     15.20 o 
  -1   1  19       26.96       16.96     18.96 o 
   0   1  19       72.31       43.64     13.85 o 
   1   1  19       29.51       33.48     13.43 o 
   2   1  19        6.78       12.29     15.26 o 
   3   1  19       19.91       26.93     16.26 o 
   4   1  19      109.12       95.57     19.88 o 
   5   1  19       14.79        0.00     20.09 o 
   6   1  19        4.22       45.20     23.38 o 
  -6   2  19       20.18       14.60     22.79 o 
  -5   2  19       20.37       13.93     19.41 o 
  -4   2  19       50.53       86.79     19.85 o 
  -3   2  19      184.32      214.71     26.24 o 
  -2   2  19       14.23        5.69     15.69 o 
  -1   2  19       38.29       29.71     15.80 o 
   0   2  19        0.41        1.84     13.17 o 
   1   2  19       50.09       39.20     14.53 o 
   2   2  19        9.17        7.73     13.34 o 
   3   2  19      199.81      226.83     22.65 o 
   4   2  19       47.23       54.49     20.59 o 
   5   2  19       20.69        5.77     19.81 o 
   6   2  19       19.92       11.69     24.52 o 
  -5   3  19       28.86       38.51     21.97 o 
  -4   3  19        1.37        0.00     17.62 o 
  -3   3  19       41.43       51.80     21.30 o 
  -2   3  19       30.83       15.55     15.84 o 
  -1   3  19       86.33       53.59     16.57 o 
   0   3  19      217.83      235.94     20.66 o 
   1   3  19       79.57       32.73     14.50 o 
   2   3  19       25.65       43.99     14.96 o 
   3   3  19       44.97       31.08     15.43 o 
   4   3  19        1.29        0.00     18.91 o 
   5   3  19       33.48       21.56     24.01 o 
  -5   4  19        6.47       36.38     23.09 o 
  -4   4  19        6.67        0.00     20.07 o 
  -3   4  19       30.61       20.78     22.68 o 
  -2   4  19       17.25        7.67     15.71 o 
  -1   4  19      189.29      236.51     22.75 o 
   0   4  19       76.07       68.07     18.65 o 
   1   4  19      170.67      179.65     22.22 o 
   2   4  19       14.30        0.00     15.94 o 
   3   4  19       14.28        7.12     20.02 o 
   4   4  19        7.92        0.00     20.49 o 
   5   4  19        5.28        0.00     20.83 o 
  -5   5  19        4.96       22.58     23.16 o 
  -4   5  19       21.98        6.86     20.93 o 
  -3   5  19       10.75       11.61     20.12 o 
  -2   5  19      210.85      204.02     26.78 o 
  -1   5  19       10.36       16.75     18.84 o 
   0   5  19      155.20      179.52     24.29 o 
   1   5  19       10.53        0.00     17.75 o 
   2   5  19      197.37      173.45     22.53 o 
   3   5  19        9.53        0.00     19.90 o 
   4   5  19       16.84       33.93     22.01 o 
   5   5  19        3.92        0.00     21.55 o 
  -4   6  19        8.68        0.00     25.33 o 
  -3   6  19       55.96       27.47     21.63 o 
  -2   6  19        0.16       21.46     21.00 o 
  -1   6  19       36.78       84.22     26.92 o 
   0   6  19        0.15       19.43     19.94 o 
   1   6  19       42.93       33.12     18.01 o 
   2   6  19        0.29        0.00     19.62 o 
   3   6  19       52.05       83.23     25.09 o 
   4   6  19        9.10        7.76     23.12 o 
  -3   7  19        1.49        0.00     25.06 o 
  -2   7  19       72.43       33.30     23.04 o 
  -1   7  19        3.59        4.75     21.02 o 
   0   7  19      131.40      180.73     27.02 o 
   1   7  19        2.83        0.43     17.96 o 
   2   7  19       78.12      111.00     25.64 o 
   3   7  19        1.79        0.00     21.28 o 
  -2   8  19        5.00       14.55     23.24 o 
  -1   8  19       33.62       44.86     24.21 o 
   0   8  19       20.67       68.33     24.09 o 
   1   8  19       33.25       65.06     27.42 o 
   2   8  19        3.67       16.63     22.87 o 
   0   0  20      237.34      200.02     27.10 o 
   1   0  20       48.01       44.89     14.96 o 
   2   0  20       84.72      103.58     20.92 o 
   3   0  20       28.54       68.50     18.48 o 
   4   0  20        4.17       16.72     18.58 o 
   5   0  20       16.29       14.78     25.27 o 
  -5   1  20       11.17        4.37     20.77 o 
  -4   1  20       18.67        0.00     18.39 o 
  -3   1  20       20.63        1.18     16.68 o 
  -2   1  20       41.36       63.86     17.82 o 
  -1   1  20       17.53        0.00     15.72 o 
   0   1  20       49.03       53.02     15.10 o 
   1   1  20       20.29       37.94     14.97 o 
   2   1  20       28.05       27.61     16.79 o 
   3   1  20       30.45       21.57     16.55 o 
   4   1  20       16.50       38.37     23.48 o 
   5   1  20       14.42        0.00     20.06 o 
  -5   2  20        8.88        7.34     19.73 o 
  -4   2  20       44.61       56.70     20.19 o 
  -3   2  20       29.65       26.89     20.40 o 
  -2   2  20       60.55       53.71     20.04 o 
  -1   2  20       98.50      123.70     19.81 o 
   0   2  20       21.43       17.21     14.30 o 
   1   2  20       91.51      109.06     19.08 o 
   2   2  20       75.82       62.61     16.16 o 
   3   2  20       32.70       34.45     20.36 o 
   4   2  20       47.71       27.20     20.39 o 
   5   2  20       14.06       20.72     32.21 o 
  -5   3  20        0.42        0.00     20.79 o 
  -4   3  20       21.01       23.54     21.55 o 
  -3   3  20       33.33       10.73     19.75 o 
  -2   3  20      141.28      216.66     22.79 o 
  -1   3  20       73.72       29.29     16.84 o 
   0   3  20       47.57       75.85     15.90 o 
   1   3  20       83.95       73.95     22.10 o 
   2   3  20      135.22      138.80     19.28 o 
   3   3  20       43.84       31.12     18.46 o 
   4   3  20       14.31        0.00     19.96 o 
   5   3  20        0.11        0.00     26.19 o 
  -5   4  20       36.21       66.75     39.39 o 
  -4   4  20        1.13        2.06     21.20 o 
  -3   4  20       20.41       29.01     32.11 o 
  -2   4  20        5.28       19.58     17.14 o 
  -1   4  20       11.22        8.31     17.48 o 
   0   4  20        6.61        0.00     18.43 o 
   1   4  20       17.57       31.27     17.95 o 
   2   4  20        2.40        0.00     16.81 o 
   3   4  20       16.82        9.01     21.07 o 
   4   4  20        2.74        1.85     21.97 o 
   5   4  20       31.27       29.84     27.95 o 
  -4   5  20       50.12       63.14     29.89 o 
  -3   5  20       36.09       19.51     25.03 o 
  -2   5  20       20.69       33.09     22.03 o 
  -1   5  20       12.98       30.15     20.30 o 
   0   5  20        5.78        4.85     19.52 o 
   1   5  20       12.27       12.04     16.78 o 
   2   5  20       26.62        0.00     17.38 o 
   3   5  20       33.19       63.60     24.14 o 
   4   5  20       47.28       26.28     23.33 o 
  -3   6  20        3.43        0.00     26.66 o 
  -2   6  20        2.53        0.00     20.81 o 
  -1   6  20        3.49        0.00     19.78 o 
   0   6  20        8.87        0.00     21.54 o 
   1   6  20        4.70        5.85     18.16 o 
   2   6  20        3.86        0.00     22.29 o 
   3   6  20        4.67       10.54     22.34 o 
  -2   7  20        0.44       14.97     23.05 o 
  -1   7  20       20.49       10.47     21.90 o 
   0   7  20        1.39        8.29     22.81 o 
   1   7  20       20.61        0.00     22.00 o 
   2   7  20        1.38        5.20     21.80 o 
   0   8  20       10.38       12.12     26.73 o 
   1   0  21        0.38       16.67     17.41 o 
   2   0  21       13.03       35.12     17.61 o 
   3   0  21       28.80       26.14     17.71 o 
   4   0  21       10.31        0.00     17.38 o 
   5   0  21       19.31        2.23     22.17 o 
  -5   1  21       10.89       19.68     20.55 o 
  -4   1  21        7.36        0.00     19.13 o 
  -3   1  21        3.63        0.00     23.65 o 
  -2   1  21        3.83        2.43     19.55 o 
  -1   1  21        1.50        0.00     15.58 o 
   0   1  21        2.82       31.34     15.30 o 
   1   1  21        2.11       10.50     14.94 o 
   2   1  21        5.92        8.38     17.27 o 
   3   1  21        2.36        0.00     16.20 o 
   4   1  21       12.25       22.60     19.51 o 
   5   1  21        7.54        0.00     21.63 o 
  -4   2  21        6.48        7.49     22.09 o 
  -3   2  21       11.43        3.57     20.37 o 
  -2   2  21       46.00       57.44     21.74 o 
  -1   2  21       45.87       38.98     17.32 o 
   0   2  21        0.73        2.01     14.81 o 
   1   2  21       47.63       47.65     16.30 o 
   2   2  21       52.85       20.09     16.10 o 
   3   2  21       14.47        2.38     15.89 o 
   4   2  21        6.55        0.00     20.13 o 
  -4   3  21       29.52       29.51     23.28 o 
  -3   3  21       11.87        0.00     20.60 o 
  -2   3  21        1.87       16.92     20.19 o 
  -1   3  21        9.32       20.76     17.20 o 
   0   3  21        9.50       12.32     19.32 o 
   1   3  21        3.65        0.00     14.67 o 
   2   3  21        3.36        0.40     18.30 o 
   3   3  21        7.08        0.00     17.52 o 
   4   3  21       35.80       13.27     25.57 o 
  -4   4  21       17.62        5.92     35.10 o 
  -3   4  21       34.99       86.06     26.17 o 
  -2   4  21        1.11        0.00     17.64 o 
  -1   4  21        3.60       32.55     19.72 o 
   0   4  21       28.46       21.73     20.39 o 
   1   4  21        1.30        0.00     17.76 o 
   2   4  21        0.32        0.00     24.12 o 
   3   4  21       27.47        0.78     21.58 o 
   4   4  21       21.03        0.72     23.45 o 
  -3   5  21       23.21       35.62     29.28 o 
  -2   5  21       22.25       17.62     22.68 o 
  -1   5  21       35.83       31.89     21.87 o 
   0   5  21       15.56       10.47     20.82 o 
   1   5  21       32.17       53.67     19.94 o 
   2   5  21       22.95       31.95     24.56 o 
   3   5  21       16.81       10.41     22.97 o 
  -2   6  21       22.07       13.26     22.29 o 
  -1   6  21        7.39       12.93     29.75 o 
   0   6  21        8.35       44.69     26.04 o 
   1   6  21        5.91        0.00     22.94 o 
   2   6  21       19.10       12.50     22.42 o 
  -1   7  21       16.51       28.43     23.68 o 
   0   7  21        3.48       13.71     22.64 o 
   1   7  21       14.82       14.86     28.02 o 
   0   0  22        3.46        0.00     22.07 o 
   1   0  22       75.37       60.30     21.68 o 
   2   0  22        4.55       11.38     18.14 o 
   3   0  22       58.88       67.78     20.63 o 
   4   0  22       18.52       31.97     20.00 o 
  -4   1  22       35.03       41.63     25.74 o 
  -3   1  22       11.08        0.00     18.49 o 
  -2   1  22       33.76       14.12     20.97 o 
  -1   1  22       15.60       11.58     20.26 o 
   0   1  22       41.40       24.38     24.24 o 
   1   1  22       15.06        0.00     15.37 o 
   2   1  22       34.86       29.29     18.19 o 
   3   1  22       11.87        0.00     28.58 o 
   4   1  22       33.79       22.13     28.51 o 
  -4   2  22       16.99       27.32     23.82 o 
  -3   2  22        9.32       29.57     22.20 o 
  -2   2  22       16.10       28.25     21.46 o 
  -1   2  22       43.27       49.62     30.17 o 
   0   2  22        0.44        0.00     14.77 o 
   1   2  22       53.12       55.03     17.84 o 
   2   2  22       16.63       31.55     17.01 o 
   3   2  22       11.55        0.00     16.33 o 
   4   2  22       17.24        0.00     24.74 o 
  -3   3  22       14.33        5.20     20.98 o 
  -2   3  22       38.78       11.88     21.25 o 
  -1   3  22        3.60        0.00     18.86 o 
   0   3  22       33.14       40.63     18.52 o 
   1   3  22        4.38       12.31     18.72 o 
   2   3  22       40.43       52.91     20.17 o 
   3   3  22       11.04        0.00     22.39 o 
  -3   4  22        3.78        0.00     21.52 o 
  -2   4  22        1.72        0.00     25.86 o 
  -1   4  22       12.02        6.72     20.97 o 
   0   4  22        7.40        0.00     19.86 o 
   1   4  22        7.53       12.51     19.04 o 
   2   4  22        0.78        0.00     18.64 o 
   3   4  22        4.81        0.00     22.27 o 
  -2   5  22        0.23        4.83     23.09 o 
  -1   5  22        6.28       15.13     21.80 o 
   0   5  22       18.68        7.47     21.56 o 
   1   5  22        5.64        0.00     21.84 o 
   2   5  22        0.57        0.00     19.14 o 
   0   6  22        8.89        0.00     20.89 o 
   1   0  23        2.31        0.00     17.62 o 
   2   0  23        0.73        4.29     23.93 o 
   3   0  23        0.23        0.00     18.55 o 
  -3   1  23        6.33        0.00     21.50 o 
  -2   1  23        1.23        0.00     21.03 o 
  -1   1  23        4.01        0.00     32.05 o 
   0   1  23        6.81        0.00     18.04 o 
   1   1  23        4.88        0.00     16.02 o 
   2   1  23        1.28        0.00     16.50 o 
   3   1  23        6.77       11.31     19.96 o 
  -3   2  23        6.13       33.95     22.84 o 
  -2   2  23        5.71        0.00     20.73 o 
  -1   2  23        4.19       34.98     22.79 o 
   0   2  23       24.28        8.04     18.87 o 
   1   2  23        3.58       21.22     17.77 o 
   2   2  23        6.09        3.27     18.10 o 
   3   2  23        7.07        0.00     17.82 o 
  -2   3  23       21.70       35.57     23.80 o 
  -1   3  23       24.00       27.62     19.56 o 
   0   3  23        2.90       16.26     19.63 o 
   1   3  23       16.80        0.00     18.67 o 
   2   3  23       19.36        4.31     19.84 o 
  -1   4  23       26.00       66.86     24.66 o 
   0   4  23        5.73        7.98     21.19 o 
   1   4  23       27.78       53.20     21.58 o 
   0   0  24        1.35        0.00     28.52 o 
   1   0  24        1.74        3.16     18.85 o 
  -1   1  24        7.68       17.07     22.62 o 
   0   1  24        0.32        0.00     18.75 o 
   1   1  24        7.19       17.92     19.86 o 
  -1   2  24        1.82        8.55     23.09 o 
   0   2  24        5.68        8.45     19.61 o 
   1   2  24        2.16        4.63     18.23 o 
                                                 
